# Supplementary material for: Genetic correlation of the plasma lipidome with type 2 diabetes, prediabetes and insulin resistance in Mexican American families
Source: BMC Genet. 2017 May 19;18:48. doi: 10.1186/s12863-017-0515-5 (PMC5438505; doi:10.1186/s12863-017-0515-5)
Supplement: Supplementary file 3 — Results of censored normal regression. (XLSX 35 kb) [file 12863_2017_515_MOESM3_ESM.xlsx]

## Sheet: Sheet1
Lipid species	Coefficient	SE	T	p	q			Results are from tobit regression adjusted for familial clustering
Cer(d18:0/16:0)	5.94957	3.16164	1.8818	0.060106	0.983739
Cer(d18:0/18:0)	13.2939	9.76899	1.36083	0.173824	0.983739
Cer(d18:0/20:0)	7.31779	3.79016	1.93073	0.0537525	0.983739
Cer(d18:0/22:0)	14.5385	12.6753	1.14699	0.251613	0.983739
Cer(d18:0/24:0)	14.3532	13.3751	1.07313	0.283429	0.983739
Cer(d18:0/24:1)	15.8082	13.7599	1.14885	0.250846	0.983739
Cer(d18:1/16:0)	33.0217	23.3584	1.41369	0.157712	0.983739
Cer(d18:1/18:0)	31.4835	17.8242	1.76634	0.0775945	0.983739
Cer(d18:1/20:0)	33.8447	14.8043	2.28614	0.0224205	0.983739
Cer(d18:1/22:0)	170.827	76.0504	2.24623	0.0248711	0.983739
Cer(d18:1/24:0)	453.345	224.009	2.02378	0.0432151	0.983739
Cer(d18:1/24:1)	194.643	66.7438	2.91627	0.0036086	0.983739
HexCer(d18:1/16:0)	-4.00896	74.0038	-0.0541724	0.956807	0.983739
HexCer(d18:1/18:0)	11.811	19.717	0.599026	0.549269	0.983739
HexCer(d18:1/20:0)	7.80126	17.3709	0.449099	0.653442	0.983739
HexCer(d18:1/22:0)	80.7838	158.196	0.510656	0.609686	0.983739
HexCer(d18:1/24:0)	42.3787	188.769	0.224501	0.822406	0.983739
HexCer(d18:1/24:1)	8.01468	225.27	0.0355781	0.971625	0.983739
Hex2Cer(d18:1/16:0)	-85.6465	267.773	-0.319848	0.74914	0.983739
Hex2Cer(d18:1/18:0)	-0.219334	4.4765	-0.0489969	0.96093	0.983739
Hex2Cer(d18:1/20:0)	-5.41342	8.57036	-0.631645	0.52774	0.983739
Hex2Cer(d18:1/22:0)	6.87517	36.0618	0.19065	0.848832	0.983739
Hex2Cer(d18:1/24:1)	3.67859	70.2183	0.0523879	0.958228	0.983739
Hex2Cer(d18:1/24:0)	6.30248	24.0728	0.261809	0.793514	0.983739
Hex3Cer(d18:1/16:0)	63.6859	57.3917	1.10967	0.267364	0.983739
Hex3Cer(d18:1/18:0)	15.4564	7.46483	2.07056	0.0386144	0.983739
Hex3Cer(d18:1/20:0)	4.58225	2.89345	1.58366	0.113535	0.983739
Hex3Cer(d18:1/22:0)	24.7898	13.6576	1.81509	0.0697605	0.983739
Hex3Cer(d18:1/24:1)	33.3036	24.2319	1.37437	0.169586	0.983739
Hex3Cer(d18:1/24:0)	18.426	11.4917	1.60342	0.109105	0.983739
GM3(d18:1/16:0)	53.9659	39.5949	1.36295	0.173155	0.983739
GM3(d18:1/18:0)	31.2974	21.7477	1.43911	0.150381	0.983739
GM3(d18:1/20:0)	26.2471	10.4275	2.5171	0.0119626	0.983739
GM3(d18:1/22:0)	74.1531	31.1335	2.38178	0.0173851	0.983739
GM3(d18:1/24:1)	32.5959	28.8182	1.13109	0.258244	0.983739
GM3(d18:1/24:0)	24.0496	34.6077	0.69492	0.487241	0.983739
SM(31:1)	18.6772	19.9362	0.936848	0.349026	0.983739
SM(32:1)	610.391	514.204	1.18706	0.23544	0.983739
SM(32:2)	127.648	66.638	1.91555	0.0556608	0.983739
SM(33:1)	666.379	504.652	1.32047	0.18693	0.983739
SM(34:1)	11633.3	5529.37	2.10391	0.0355952	0.983739
SM(34:2)	3037.05	1041.08	2.91722	0.00359774	0.983739
SM(34:3)	53.5822	22.483	2.38324	0.0173167	0.983739
SM(35:1)	284.95	440.12	0.647438	0.517473	0.983739
SM(35:2)	96.811	98.4949	0.982903	0.325854	0.983739
SM(36:1)	3459.27	2471.39	1.39973	0.161855	0.983739
SM(36:2)	2633.85	1453.94	1.81153	0.0703105	0.983739
SM(36:3)	350.929	269.172	1.30374	0.192574	0.983739
SM(38:1)	1352.85	872.52	1.55051	0.121285	0.983739
SM(38:2)	694.528	473.059	1.46816	0.142323	0.983739
SM(39:1)	957.953	484.202	1.97842	0.048111	0.983739
SM(41:1)	2481.43	1082.52	2.29228	0.0220629	0.983739
SM(41:2)	1586.55	733.551	2.16284	0.0307515	0.983739
SM(42:1)	1616.07	1244.08	1.29901	0.194192	0.983739
LPC(14:0)	61.2391	94.1219	0.650636	0.515407	0.983739
LPC(15:0)	48.733	45.2473	1.07704	0.281682	0.983739
LPC(16:0)	-10910.6	10042.8	-1.08641	0.277518	0.983739
LPC(16:1)	17.5556	168.392	0.104254	0.916985	0.983739
LPC(17:0)	420.134	291.987	1.43888	0.150446	0.983739
LPC(17:1)	-28.212	33.3024	-0.847146	0.397084	0.983739
LPC(18:0)	710.419	1997.27	0.355695	0.722131	0.983739
LPC(18:1)	-2038.26	3439.18	-0.59266	0.553521	0.983739
LPC(18:2)	-2874.38	1909.04	-1.50567	0.132417	0.983739
LPC(18:3)	-8.82666	39.2318	-0.224987	0.822028	0.983739
LPC(20:0)	3.81276	12.2243	0.3119	0.755171	0.983739
LPC(20:1)	-11.2026	28.3533	-0.395106	0.692835	0.983739
LPC(20:2)	16.8117	30.2776	0.555252	0.578827	0.983739
LPC(20:3)	-257.157	222.107	-1.15781	0.247173	0.983739
LPC(20:4)	120.621	473.837	0.254562	0.799105	0.983739
LPC(20:5)	12.0032	46.114	0.260294	0.794682	0.983739
LPC(22:0)	1.91027	4.27048	0.44732	0.654725	0.983739
LPC(22:1)	0.290205	1.95396	0.148521	0.881956	0.983739
LPC(22:6)	2.55656	97.7816	0.0261457	0.979146	0.983739
LPC(24:0)	2.46855	4.28197	0.576499	0.564387	0.983739
LPC(26:0)	0.436261	0.738244	0.590944	0.55467	0.983739
PC(28:0)	22.9826	43.513	0.528179	0.597473	0.983739
PC(30:0)	496.796	337.347	1.47266	0.141107	0.983739
PC(32:0)	506.734	769.26	0.658729	0.510197	0.983739
PC(32:1)	854.75	1693.45	0.504738	0.613836	0.983739
PC(32:2)	676.274	353.418	1.91353	0.0559194	0.983739
PC(32:3)	61.3586	47.0312	1.30464	0.192268	0.983739
PC(34:0)	402.025	208.429	1.92883	0.0539883	0.983739
PC(34:1)	3067.32	4044.6	0.758374	0.448377	0.983739
PC(34:2)	-6772.13	8107.96	-0.835244	0.403747	0.983739
PC(34:3)	1111.01	528.596	2.10181	0.0357787	0.983739
PC(34:4)	179.012	74.7532	2.39471	0.0167867	0.983739
PC(34:5)	6.60859	7.02962	0.940106	0.347353	0.983739
PC(36:1)	1248.87	2027.42	0.615991	0.538018	0.983739
PC(36:2)	-4706.41	7608.69	-0.618557	0.536326	0.983739
PC(36:3)	-99.1979	3371.24	-0.0294247	0.976531	0.983739
PC(18:1/18:3)	-1.38891	15.4182	-0.0900826	0.928237	0.983739
PC(16:0/20:4)	5891.45	4006.98	1.4703	0.141745	0.983739
PC(36:5)	1252.31	824.179	1.51947	0.128909	0.983739
PC(36:6)	96.4179	51.2665	1.88072	0.060253	0.983739
PC(38:2)	1798.11	494.339	3.63739	0.000287149	0.0916005
PC(38:3)	3222.65	2259.55	1.42623	0.154063	0.983739
PC(38:4)	6156.85	4633.22	1.32885	0.184152	0.983739
PC(38:5)	3515.38	2279.07	1.54246	0.123226	0.983739
PC(18:2/20:4)	52.0672	32.2661	1.61368	0.10686	0.983739
PC(16:0/22:6)	3194.51	1449.81	2.2034	0.0277568	0.983739
PC(38:7)	267.769	125.622	2.13154	0.0332482	0.983739
PC(40:5)	1469.03	656.824	2.23657	0.0254983	0.983739
PC(40:6)	1767.71	634.238	2.78714	0.0054018	0.983739
PC(40:7)	572.165	310.976	1.8399	0.0660305	0.983739
PC(29:0)	1.23309	0.733753	1.68053	0.0931155	0.983739
PC(31:0)	93.0192	52.5572	1.76986	0.0770047	0.983739
PC(31:1)	94.9935	99.7125	0.952675	0.340948	0.983739
PC(33:0)	44.4954	66.4369	0.669739	0.503154	0.983739
PC(33:1)	126.098	257.194	0.490285	0.624022	0.983739
PC(33:2)	373.674	212.766	1.75627	0.0792985	0.983739
PC(33:3)	12.2925	6.27642	1.95852	0.0504013	0.983739
PC(35:0)	51.8395	32.2846	1.6057	0.108603	0.983739
PC(35:1)	20.416	29.1218	0.701056	0.483405	0.983739
PC(35:2)	-10.3682	50.8298	-0.203979	0.838405	0.983739
PC(35:3)	111.251	101.998	1.09071	0.27562	0.983739
PC(35:4)	14.0407	5.24697	2.67597	0.00755331	0.983739
PC(35:5)	1.39021	0.801255	1.73504	0.0829917	0.983739
PC(37:4)	14.4822	26.2004	0.552747	0.58054	0.983739
PC(37:5)	7.61365	4.68381	1.62552	0.104315	0.983739
PC(37:6)	93.1819	49.1158	1.89719	0.0580443	0.983739
PC(39:6)	108.877	96.4259	1.12912	0.259072	0.983739
LPC(O-20:0)	-2.26433	1.3401	-1.68967	0.0913513	0.983739
LPC(O-22:0)	-1.08354	1.79147	-0.604831	0.545406	0.983739
LPC(O-22:1)	-3.58788	1.57373	-2.27986	0.0227913	0.983739
LPC(O-24:0)	-0.694118	3.08204	-0.225214	0.821852	0.983739
LPC(O-24:1)	-9.75748	2.86771	-3.40254	0.000689728	0.218644
LPC(O-24:2)	-0.330201	1.47291	-0.224183	0.822653	0.983739
PC(O-30:0)	-1.58434	7.98422	-0.198434	0.842739	0.983739
PC(O-32:0)	-46.2061	102.135	-0.452404	0.65106	0.983739
PC(O-32:1)	-33.5726	22.5625	-1.48798	0.137019	0.983739
PC(P-32:0)	-59.0027	50.3519	-1.17181	0.241508	0.983739
PC(O-32:2)	-7.81098	3.71038	-2.10517	0.0354848	0.983739
PC(P-32:1)	-26.402	9.86874	-2.67532	0.00756779	0.983739
PC(O-34:0)	-4.69351	32.6931	-0.143563	0.88587	0.983739
PC(O-34:1)	-228.781	195.782	-1.16855	0.242817	0.983739
PC(O-34:2)	-218.338	255.613	-0.854174	0.39318	0.983739
PC(P-34:1)	-147.042	73.4755	-2.00124	0.0455927	0.983739
PC(P-34:2)	-397.475	210.179	-1.89113	0.0588492	0.983739
PC(O-34:4)	-29.5058	21.1977	-1.39194	0.1642	0.983739
PC(O-35:4)	-23.7879	19.5725	-1.21538	0.224462	0.983739
PC(O-36:0)	3.25392	8.28972	0.392524	0.694741	0.983739
PC(O-36:1)	-39.074	35.6336	-1.09655	0.273059	0.983739
PC(O-36:2)	-20.8724	12.3797	-1.68602	0.0920523	0.983739
PC(O-36:3)	-363.367	274.401	-1.32422	0.185683	0.983739
PC(P-36:2)	-240.776	149.986	-1.60532	0.108688	0.983739
PC(O-36:4)	-1154.79	568.69	-2.03061	0.0425153	0.983739
PC(O-36:5)	-29.6068	34.2667	-0.864013	0.387754	0.983739
PC(P-36:5)	-43.0772	35.131	-1.22619	0.22037	0.983739
PC(O-38:4)	-861.607	425.924	-2.02291	0.0433047	0.983739
PC(O-38:5)	-757.756	407.821	-1.85806	0.0634065	0.983739
PC(P-38:5)	-332.659	165.288	-2.0126	0.0443805	0.983739
PC(P-40:5) or PC(O-40:6)	-124.026	119.246	-1.04008	0.298513	0.983739
SM(37:2)	57.7039	42.2095	1.36708	0.171856	0.983739
PC(O-40:7)	1.49222	73.198	0.020386	0.983739	0.983739
LPE(16:0)	54.7604	41.3226	1.32519	0.185361	0.983739
LPE(18:0)	48.8848	65.6062	0.745125	0.456343	0.983739
LPE(18:1)	-38.1271	85.0197	-0.44845	0.653909	0.983739
LPE(18:2)	51.5818	41.9811	1.22869	0.219429	0.983739
LPE(20:4)	14.1354	73.3252	0.192776	0.847167	0.983739
LPE(22:6)	31.5132	34.7672	0.906406	0.364904	0.983739
PE(32:1)	25.1737	28.2548	0.890953	0.373134	0.983739
PE(34:1)	434.275	301.508	1.44034	0.150032	0.983739
PE(34:2)	974.992	882.23	1.10514	0.269319	0.983739
PE(34:3)	28.7667	42.3995	0.67847	0.497605	0.983739
PE(36:1)	316	246.996	1.27938	0.201013	0.983739
PE(36:2)	2177.57	1389.2	1.5675	0.117263	0.983739
PE(36:3)	645.647	597.625	1.08035	0.280202	0.983739
PE(36:4)	904.483	718.138	1.25948	0.208102	0.983739
PE(36:5)	33.6491	27.8478	1.20832	0.227162	0.983739
PE(38:3)	819.636	345.216	2.37427	0.0177409	0.983739
PE(38:4)	3188.13	1489.33	2.14065	0.0325041	0.983739
PE(38:5)	1218.45	603.808	2.01795	0.0438199	0.983739
PE(38:6)	1376.43	721.913	1.90665	0.056806	0.983739
PE(40:5)	253.672	199.124	1.27394	0.202932	0.983739
PE(40:6)	1097.03	394.116	2.78352	0.005462	0.983739
PE(40:7)	214.105	102.171	2.09555	0.0363323	0.983739
PE(35:1)	22.1775	19.8634	1.1165	0.264432	0.983739
PE(35:2)	54.679	36.883	1.4825	0.138471	0.983739
PE(O-34:1)	-11.4553	19.8948	-0.575793	0.564863	0.983739
PE(O-34:2)	1.16827	21.6969	0.0538447	0.957068	0.983739
PE(O-36:2)	-38.0602	24.2481	-1.56961	0.11677	0.983739
PE(O-36:3)	-15.9977	25.5183	-0.626911	0.530838	0.983739
PE(O-36:4)	-72.1677	134.678	-0.535854	0.592159	0.983739
PE(O-36:5)	-16.9519	7.33873	-2.30993	0.0210619	0.983739
PE(O-38:4)	-183.155	161.198	-1.13621	0.256096	0.983739
PE(O-38:5)	-90.184	119.717	-0.753312	0.451411	0.983739
PE(O-38:6)	-26.35	151.621	-0.173789	0.862061	0.983739
PE(O-40:5)	2.86294	37.2091	0.0769418	0.938683	0.983739
PE(O-40:6)	-28.806	63.4224	-0.454194	0.649772	0.983739
PE(O-40:7)	-8.08531	23.1382	-0.349435	0.726824	0.983739
PE(P-34:1)	1.60529	10.9079	0.147168	0.883024	0.983739
PE(P-34:2)	11.5051	25.885	0.444469	0.656784	0.983739
PE(P-36:4)	14.2399	100.625	0.141515	0.887487	0.983739
PE(P-38:6)	46.8823	37.2072	1.26003	0.207903	0.983739
PE(P-36:1)	2.71881	14.3405	0.18959	0.849663	0.983739
PE(P-36:2)	-21.4978	59.6524	-0.360384	0.718623	0.983739
PE(P-38:4)	-62.6209	217.808	-0.287504	0.773776	0.983739
PE(P-40:5)	-18.1795	66.6739	-0.272664	0.785159	0.983739
PE(P-40:6)	7.57091	36.7224	0.206166	0.836697	0.983739
PG(34:1)	27.5655	11.7671	2.3426	0.0193134	0.983739
PG(34:2)	-0.192537	1.64446	-0.117082	0.906815	0.983739
PG(36:1)	16.139	14.1079	1.14397	0.252865	0.983739
PG(36:2)	17.1517	7.6493	2.24225	0.0251278	0.983739
PS(36:1)	347.369	455.993	0.761786	0.446338	0.983739
PS(36:2)	88.0583	117.985	0.746349	0.455604	0.983739
PS(38:3)	24.1245	51.6016	0.467514	0.640217	0.983739
PS(38:4)	143.563	460.765	0.311575	0.755418	0.983739
PS(38:5)	51.2287	84.9684	0.602915	0.54668	0.983739
PS(40:5)	11.1986	31.0122	0.361103	0.718086	0.983739
PS(40:6)	10.7664	24.1207	0.446356	0.655421	0.983739
PI(32:1)	-107.864	183.861	-0.586659	0.557544	0.983739
PI(32:0)	-73.7326	60.6557	-1.21559	0.22438	0.983739
PI(34:1)	-721.698	499.124	-1.44593	0.148459	0.983739
PI(34:0)	-27.7951	16.1478	-1.72129	0.0854566	0.983739
PI(36:4)	1268.12	559.114	2.26809	0.0235014	0.983739
PI(36:3)	302.22	535.262	0.564622	0.572437	0.983739
PI(36:2)	891.14	1544.35	0.577033	0.564026	0.983739
PI(36:1)	-461.608	428.826	-1.07645	0.281945	0.983739
PI(36:0)	-1.01964	2.3445	-0.434909	0.663707	0.983739
PI(38:6)	39.0056	50.9313	0.765849	0.443918	0.983739
PI(38:5)	1272.84	501.339	2.53888	0.0112468	0.983739
PI(38:4)	8057.77	2299.54	3.50407	0.000475145	0.151096
PI(38:3)	1433.92	606.398	2.36465	0.0182064	0.983739
PI(38:2)	58.3671	51.8099	1.12656	0.260154	0.983739
PI(40:6)	58.057	76.4865	0.759049	0.447973	0.983739
PI(40:5)	23.2641	76.808	0.302886	0.762029	0.983739
PI(40:4)	79.339	36.0948	2.19808	0.028135	0.983739
Cholesterol	114371	46354.6	2.4673	0.0137531	0.983739
CE(14:0)	1920.76	1751.56	1.0966	0.273037	0.983739
CE(15:0)	2111.17	1509.88	1.39823	0.162303	0.983739
CE(16:0)	24828.7	16871.7	1.47161	0.141389	0.983739
CE(16:1)	1750.64	13224.4	0.13238	0.894706	0.983739
CE(16:2)	1031.37	547.956	1.88221	0.0600505	0.983739
CE(17:0)	291.643	775.302	0.376168	0.706859	0.983739
CE(17:1)	614.779	685.352	0.897026	0.369886	0.983739
CE(18:0)	2906.78	1950.85	1.49001	0.136486	0.983739
CE(18:1)	1051.86	19541.1	0.0538282	0.957081	0.983739
CE(18:2)	-9352.33	42948	-0.217759	0.827654	0.983739
CE(18:3)	15833.2	7989.92	1.98165	0.047747	0.983739
CE(20:1)	-14.8013	29.8018	-0.496658	0.619522	0.983739
CE(20:2)	64.1968	41.2762	1.5553	0.12014	0.983739
CE(20:3)	553.043	1155.03	0.478812	0.63216	0.983739
CE(20:4)	66714.6	31308.8	2.13086	0.0333044	0.983739
CE(20:5)	6415.86	5163.15	1.24262	0.21425	0.983739
CE(22:0)	33.4905	28.9885	1.1553	0.248198	0.983739
CE(22:1)	16.2802	13.9734	1.16509	0.244217	0.983739
CE(22:4)	-15.1333	30.5835	-0.494819	0.620819	0.983739
CE(22:5)	952.67	499.827	1.906	0.0568903	0.983739
CE(22:6)	10715.6	3706.74	2.89084	0.00391168	0.983739
CE(24:0)	27.0644	21.0716	1.2844	0.199251	0.983739
CE(24:1)	11.1427	9.62241	1.15799	0.247099	0.983739
CE(24:4)	-2.64658	2.56953	-1.02999	0.303224	0.983739
CE(24:5)	-3.64691	2.75696	-1.3228	0.186154	0.983739
CE(24:6)	15.0406	8.35537	1.80012	0.0720945	0.983739
DG(14:0/16:0)	68.453	50.7416	1.34905	0.177576	0.983739
DG(14:0/18:1)	195.576	118.96	1.64405	0.100429	0.983739
DG(14:0/18:2)	152.019	72.6493	2.0925	0.0366044	0.983739
DG(16:0/16:0)	81.6799	94.0365	0.868599	0.385241	0.983739
DG(16:0/18:0)	120.071	60.3607	1.98922	0.0469042	0.983739
DG(16:0/18:1)	1157.07	734.305	1.57573	0.115353	0.983739
DG(16:0/18:2)	1039.19	462.57	2.24656	0.0248503	0.983739
DG(16:0/20:3)	44.0057	17.2468	2.55152	0.0108491	0.983739
DG(16:0/20:4)	72.046	36.8141	1.95702	0.0505778	0.983739
DG(16:0/22:5)	28.227	16.6119	1.69921	0.0895406	0.983739
DG(16:0/22:6)	24.8596	15.3221	1.62246	0.104968	0.983739
DG(16:1/18:1)	511.432	317.736	1.60961	0.107747	0.983739
DG(16:1/18:0)	48.7231	29.3337	1.66099	0.0969768	0.983739
DG(18:0/18:1)	283.555	242.404	1.16976	0.24233	0.983739
DG(18:0/18:2)	265.692	130.266	2.03961	0.0416084	0.983739
DG(18:0/20:4)	33.6421	16.8977	1.99093	0.0467158	0.983739
DG(18:1/18:1)	2131.12	1503.58	1.41737	0.156636	0.983739
DG(18:1/18:2)	4134.69	1933.19	2.13879	0.032655	0.983739
DG(18:1/18:3)	472.424	204.272	2.31272	0.0209072	0.983739
DG(18:1/20:3)	132.147	65.7931	2.00852	0.0448127	0.983739
DG(18:1/20:4)	401.466	174.089	2.30609	0.0212759	0.983739
DG(18:2/18:2)	1068.01	428.231	2.494	0.0127656	0.983739
TG(14:0/16:0/18:2)	1495.25	1774.69	0.842543	0.399652	0.983739
TG(14:0/16:1/18:1)	996.417	2039.7	0.488512	0.625277	0.983739
TG(14:0/16:1/18:2)	684.561	544.905	1.25629	0.209255	0.983739
TG(14:0/18:0/18:1)	81.5441	193.538	0.421333	0.673588	0.983739
TG(14:0/18:2/18:2)	578.524	271.926	2.12751	0.0335823	0.983739
TG(14:1/16:0/18:1)	90.2951	429.904	0.210035	0.833676	0.983739
TG(14:1/16:1/18:0)	1495.44	1447.17	1.03335	0.301647	0.983739
TG(14:1/18:0/18:2)	-106.815	82.9172	-1.28821	0.197923	0.983739
TG(14:1/18:1/18:1)	1372.09	892.822	1.5368	0.124607	0.983739
TG(15:0/16:0/18:1)	219.177	232.181	0.943992	0.345365	0.983739
TG(15:0/18:1/18:1)	250.418	206.149	1.21475	0.224703	0.983739
TG(16:0/16:0/16:0)	933.223	1376.97	0.677738	0.498069	0.983739
TG(16:0/16:0/18:0)	112.873	1170.51	0.0964307	0.923195	0.983739
TG(16:0/16:0/18:1)	2775.22	2356.8	1.17753	0.239217	0.983739
TG(16:0/16:0/18:2)	3559.91	2082.48	1.70946	0.0876262	0.983739
TG(16:0/16:1/18:1)	4915.79	8241.37	0.596477	0.550969	0.983739
TG(16:0/18:0/18:1)	326.917	3615.14	0.09043	0.927961	0.983739
TG(16:0/18:1/18:1)	13830.3	26809.6	0.515872	0.606039	0.983739
TG(16:0/18:1/18:2)	17737.3	15311.7	1.15841	0.246927	0.983739
TG(16:0/18:2/18:2)	8809.81	3527.49	2.49747	0.0126419	0.983739
TG(16:1/16:1/16:1)	159.88	105.695	1.51266	0.130631	0.983739
TG(16:1/16:1/18:0)	-17.3065	202.865	-0.0853105	0.932029	0.983739
TG(16:1/16:1/18:1)	954.922	1121.77	0.851263	0.394794	0.983739
TG(16:1/18:1/18:1)	2230.77	2430.33	0.91789	0.358862	0.983739
TG(16:1/18:1/18:2)	5707.2	3724.48	1.53235	0.125701	0.983739
TG(16:0/16:1/17:0)	662.674	592	1.11938	0.263202	0.983739
TG(16:0/17:0/18:0)	-2.59169	55.4455	-0.046743	0.962726	0.983739
TG(14:0/17:0/18:1)	516.607	438.364	1.17849	0.238837	0.983739
TG(16:0/17:0/18:1)	203.208	470.021	0.432337	0.665574	0.983739
TG(16:1/17:0/18:1)	1379.82	1261.89	1.09346	0.274413	0.983739
TG(17:0/18:1/18:1)	2301.8	1587.21	1.45022	0.14726	0.983739
TG(16:0/17:0/18:2)	1060.06	849.062	1.24851	0.21209	0.983739
TG(18:0/18:0/18:1)	-107.535	412.06	-0.26097	0.79416	0.983739
TG(18:0/18:1/18:1)	-166.957	3356.94	-0.0497348	0.960342	0.983739
TG(18:0/18:2/18:2)	1794.07	946.895	1.89469	0.0583749	0.983739
TG(14:0/16:0/18:1)	2412.93	2087.5	1.1559	0.247954	0.983739
TG(18:1/18:1/18:1)	-675.528	6962.62	-0.0970221	0.922725	0.983739
TG(18:1/18:1/18:2)	3381.21	4457	0.75863	0.448223	0.983739
TG(18:1/18:1/20:4)	666.899	488.759	1.36447	0.172675	0.983739
TG(18:1/18:1/22:6)	381.519	259.542	1.46997	0.141833	0.983739
TG(18:1/18:2/18:2)	1681.99	1858.19	0.905176	0.365554	0.983739
TG(18:2/18:2/18:2)	453.854	310.321	1.46253	0.143859	0.983739
TG(18:2/18:2/20:4)	952.768	732.208	1.30123	0.193432	0.983739
