# Supplementary material for: Genetic correlation of the plasma lipidome with type 2 diabetes, prediabetes and insulin resistance in Mexican American families
Source: BMC Genet. 2017 May 19;18:48. doi: 10.1186/s12863-017-0515-5 (PMC5438505; doi:10.1186/s12863-017-0515-5)
Supplement: Supplementary file 4 — Genetic correlation of plasma lipid species with T2D-related traits. (XLSX 42 kb) [file 12863_2017_515_MOESM4_ESM.xlsx]

## Sheet: Sheet1
Lipid No	Lipid Species	Lipid class	Lipid class code	Risk of T2D			Presence of Prediabetes			HOMA-IR
				ρG	P	q	ρG	P	q	ρG	P	q
1	Cer(d18:0/16:0)	Dihydroceramide	dhCer	0.7734	0.000186	0.052339	0.3635	0.218105	0.994358	0.0107	0.966785	0.99563
2	Cer(d18:0/18:0)	Dihydroceramide	dhCer	0.4871	0.00026	0.07306	0.442	0.0349	0.994358	0.3785	0.008813	0.99563
3	Cer(d18:0/20:0)	Dihydroceramide	dhCer	0.3971	0.003904	0.917346	0.2832	0.165878	0.994358	0.2064	0.156389	0.99563
4	Cer(d18:0/22:0)	Dihydroceramide	dhCer	0.4612	0.000584	0.158318	0.3513	0.086876	0.994358	0.1212	0.409332	0.99563
5	Cer(d18:0/24:0)	Dihydroceramide	dhCer	0.3668	0.01174	1	0.1283	0.552113	0.994358	-0.0201	0.897152	0.99563
6	Cer(d18:0/24:1)	Dihydroceramide	dhCer	0.3091	0.025463	1	0.2019	0.322502	0.994358	0.0596	0.687525	0.99563
7	Cer(d18:1/16:0)	Ceramide	Cer	0.4624	7.79e-05	0.022669	0.1283	0.455069	0.994358	0.043	0.739999	0.99563
8	Cer(d18:1/18:0)	Ceramide	Cer	0.4289	0.000147	0.042071	0.2444	0.156596	0.994358	0.2837	0.017186	0.99563
9	Cer(d18:1/20:0)	Ceramide	Cer	0.2646	0.017276	1	0.1644	0.307862	0.994358	0.1448	0.212812	0.99563
10	Cer(d18:1/22:0)	Ceramide	Cer	0.3899	0.000798	0.213039	0.2883	0.099029	0.994358	0.1136	0.365858	0.99563
11	Cer(d18:1/24:0)	Ceramide	Cer	0.3075	0.011473	1	0.1662	0.347624	0.994358	-0.0497	0.707727	0.99563
12	Cer(d18:1/24:1)	Ceramide	Cer	0.2121	0.073946	1	0.1236	0.470591	0.994358	0.0037	0.976878	0.99563
13	HexCer(d18:1/16:0)	Monohexosylceramide	MHC	0.1352	0.22651	1	-0.1182	0.480136	0.994358	-0.004	0.971549	0.99563
14	HexCer(d18:1/18:0)	Monohexosylceramide	MHC	0.0396	0.752221	1	-0.0332	0.852512	0.994358	-0.1129	0.373107	0.99563
15	HexCer(d18:1/20:0)	Monohexosylceramide	MHC	0.0758	0.505398	1	-0.1052	0.53896	0.994358	-0.0725	0.528799	0.99563
16	HexCer(d18:1/22:0)	Monohexosylceramide	MHC	0.0158	0.890504	1	-0.1426	0.403635	0.994358	-0.1756	0.127128	0.99563
17	HexCer(d18:1/24:0)	Monohexosylceramide	MHC	0.0398	0.727	1	-0.0975	0.565025	0.994358	-0.1516	0.191158	0.99563
18	HexCer(d18:1/24:1)	Monohexosylceramide	MHC	-0.0714	0.510148	1	-0.274	0.097545	0.994358	-0.2288	0.036297	0.99563
19	Hex2Cer(d18:1/16:0)	Dihexosylceramide	DHC	-0.0019	0.978712	1	-0.3943	0.031353	0.994358	-0.231	0.049846	0.99563
20	Hex2Cer(d18:1/18:0)	Dihexosylceramide	DHC	0.2071	0.12653	1	0.1105	0.564235	0.994358	-0.0801	0.554235	0.99563
21	Hex2Cer(d18:1/20:0)	Dihexosylceramide	DHC	0.0151	1	1	-0.0768	0.729297	0.994358	-0.2096	0.163016	0.99563
22	Hex2Cer(d18:1/22:0)	Dihexosylceramide	DHC	0.0957	0.450979	1	-0.1232	0.505246	0.994358	-0.2418	0.044376	0.99563
23	Hex2Cer(d18:1/24:1)	Dihexosylceramide	DHC	-0.0347	0.763398	1	-0.3739	0.027246	0.994358	-0.3012	0.006326	0.99563
24	Hex2Cer(d18:1/24:0)	Dihexosylceramide	DHC	0.0498	0.686907	1	-0.1838	0.304369	0.994358	-0.2869	0.014538	0.99563
25	Hex3Cer(d18:1/16:0)	Trihexosylceramide	THC	-0.0621	0.635211	1	-0.14	0.468415	0.994358	-0.3912	0.004377	0.99563
26	Hex3Cer(d18:1/18:0)	Trihexosylceramide	THC	0.0578	0.686337	1	0.1455	0.467576	0.994358	-0.0344	0.795393	0.99563
27	Hex3Cer(d18:1/20:0)	Trihexosylceramide	THC	-0.0672	0.602028	1	-0.0157	0.931006	0.994358	-0.127	0.293997	0.99563
28	Hex3Cer(d18:1/22:0)	Trihexosylceramide	THC	-0.0054	0.945099	1	-0.115	0.507861	0.994358	-0.24	0.028245	0.99563
29	Hex3Cer(d18:1/24:1)	Trihexosylceramide	THC	-0.1415	0.228832	1	-0.0699	0.68741	0.994358	-0.3591	0.002257	0.60939
30	Hex3Cer(d18:1/24:0)	Trihexosylceramide	THC	-0.1416	0.277284	1	-0.0271	0.886569	0.994358	-0.2982	0.012144	0.99563
31	GM3(d18:1/16:0)	GM3 ganglioside	GM	0.0897	0.483943	1	-0.1593	0.389392	0.994358	-0.3517	0.00723	0.99563
32	GM3(d18:1/18:0)	GM3 ganglioside	GM	-0.0507	0.713342	1	-0.1232	0.531395	0.994358	-0.1118	0.438041	0.99563
33	GM3(d18:1/20:0)	GM3 ganglioside	GM	-0.0011	0.990359	1	0.022	0.897514	0.994358	-0.1329	0.326008	0.99563
34	GM3(d18:1/22:0)	GM3 ganglioside	GM	0.1585	0.208967	1	0.176	0.368862	0.994358	-0.1689	0.185013	0.99563
35	GM3(d18:1/24:1)	GM3 ganglioside	GM	-0.0753	0.514305	1	-0.0664	0.684712	0.994358	-0.28	0.018298	0.99563
36	GM3(d18:1/24:0)	GM3 ganglioside	GM	-0.0044	0.962931	1	-0.1403	0.491224	0.994358	-0.3867	0.00385	0.99563
37	SM(31:1)	Sphingomyelin	SM	-0.0476	0.678614	1	0.0286	0.843469	0.994358	-0.0257	0.816461	0.99563
38	SM(32:1)	Sphingomyelin	SM	0.1957	0.084247	1	0.2095	0.18421	0.994358	-0.0023	0.982889	0.99563
39	SM(32:2)	Sphingomyelin	SM	0.0513	0.68882	1	0.0284	0.867944	0.994358	0.0118	0.923761	0.99563
40	SM(33:1)	Sphingomyelin	SM	0.0746	0.506048	1	-0.0461	0.76522	0.994358	-0.0162	0.883264	0.99563
41	SM(34:1)	Sphingomyelin	SM	0.1212	0.375874	1	-0.1578	0.413169	0.994358	-0.2015	0.130464	0.99563
42	SM(34:2)	Sphingomyelin	SM	0.1711	0.160498	1	0.0126	0.939945	0.994358	-0.0344	0.779702	0.99563
43	SM(34:3)	Sphingomyelin	SM	0.0116	0.924152	1	-0.0799	0.637881	0.994358	-0.1612	0.185256	0.99563
44	SM(35:1)	Sphingomyelin	SM	0.0562	0.651247	1	-0.0927	0.596722	0.994358	0.03	0.808403	0.99563
45	SM(35:2)	Sphingomyelin	SM	0.0577	0.621472	1	-0.0547	0.739862	0.994358	0.0324	0.77796	0.99563
46	SM(36:1)	Sphingomyelin	SM	0.242	0.057956	1	0.0756	0.678189	0.994358	0.1283	0.335539	0.99563
47	SM(36:2)	Sphingomyelin	SM	0.1344	0.268904	1	0.0128	0.939913	0.994358	0.0224	0.854419	0.99563
48	SM(36:3)	Sphingomyelin	SM	0.0251	0.833631	1	-0.0724	0.668306	0.994358	-0.1015	0.387645	0.99563
49	SM(38:1)	Sphingomyelin	SM	0.1646	0.400633	1	-0.2669	0.325946	0.994358	-0.3052	0.091851	0.99563
50	SM(38:2)	Sphingomyelin	SM	-0.2251	0.118653	1	-0.5219	0.01224	0.994358	-0.2885	0.035761	0.99563
51	SM(39:1)	Sphingomyelin	SM	0.0319	0.819462	1	-0.0634	0.741579	0.994358	-0.0865	0.546948	0.99563
52	SM(41:1)	Sphingomyelin	SM	0.1486	0.25175	1	-0.1333	0.431654	0.994358	-0.0609	0.631281	0.99563
53	SM(41:2)	Sphingomyelin	SM	-0.1167	0.39947	1	-0.301	0.118709	0.994358	-0.1858	0.160668	0.99563
54	SM(42:1)	Sphingomyelin	SM	0.1268	0.328621	1	-0.2023	0.280493	0.994358	-0.2452	0.050486	0.99563
55	LPC(14:0)	Lysophosphatidylcholine	LPC	0.0841	0.538418	1	0.0891	0.646736	0.994358	0.0347	0.813416	0.99563
56	LPC(15:0)	Lysophosphatidylcholine	LPC	-0.0553	0.639551	1	-0.2	0.230048	0.994358	-0.1547	0.201131	0.99563
57	LPC(16:0)	Lysophosphatidylcholine	LPC	0.0064	0.9485	1	-0.2268	0.290417	0.994358	-0.3052	0.04663	0.99563
58	LPC(16:1)	Lysophosphatidylcholine	LPC	-0.151	0.267683	1	-0.0346	0.856904	0.994358	-0.2209	0.120566	0.99563
59	LPC(17:0)	Lysophosphatidylcholine	LPC	-0.3356	0.022596	1	-0.399	0.058284	0.994358	-0.1531	0.320355	0.99563
60	LPC(17:1)	Lysophosphatidylcholine	LPC	-0.3319	0.016423	1	-0.2667	0.17703	0.994358	-0.2296	0.101225	0.99563
61	LPC(18:0)	Lysophosphatidylcholine	LPC	-0.0937	0.461737	1	-0.1899	0.288067	0.994358	-0.1748	0.170573	0.99563
62	LPC(18:1)	Lysophosphatidylcholine	LPC	-0.3598	0.039305	1	-0.4236	0.087877	0.994358	-0.4623	0.010137	0.99563
63	LPC(18:2)	Lysophosphatidylcholine	LPC	-0.3577	0.022591	1	-0.4789	0.044459	0.994358	-0.6027	0.000153	0.045347
64	LPC(18:3)	Lysophosphatidylcholine	LPC	-0.2774	0.049609	1	-0.2629	0.1879	0.994358	-0.4415	0.003492	0.925353
65	LPC(20:0)	Lysophosphatidylcholine	LPC	-0.2322	0.051061	1	-0.2688	0.129272	0.994358	-0.3978	0.000595	0.170736
66	LPC(20:1)	Lysophosphatidylcholine	LPC	-0.4395	0.000168	0.047684	-0.5864	0.000825	0.239366	-0.5189	3.02e-06	0.000954
67	LPC(20:2)	Lysophosphatidylcholine	LPC	-0.4664	0.003526	0.839117	-0.6884	0.004465	0.994358	-0.4404	0.008191	0.99563
68	LPC(20:3)	Lysophosphatidylcholine	LPC	0.095	0.520362	1	0.225	0.274621	0.994358	-0.0924	0.517528	0.99563
69	LPC(20:4)	Lysophosphatidylcholine	LPC	-0.0117	0.920902	1	0.0515	0.7797	0.994358	-0.2296	0.063879	0.99563
70	LPC(20:5)	Lysophosphatidylcholine	LPC	-0.0598	0.641526	1	0.0561	0.757345	0.994358	-0.29	0.029562	0.99563
71	LPC(22:0)	Lysophosphatidylcholine	LPC	-0.2386	0.079179	1	-0.2196	0.271334	0.994358	-0.425	0.001078	0.299656
72	LPC(22:1)	Lysophosphatidylcholine	LPC	-0.349	0.005881	1	-0.4979	0.010787	0.994358	-0.4794	0.000128	0.038105
73	LPC(22:6)	Lysophosphatidylcholine	LPC	-0.0722	0.604611	1	0.0712	0.712232	0.994358	-0.2462	0.076728	0.99563
74	LPC(24:0)	Lysophosphatidylcholine	LPC	-0.2327	0.083231	1	-0.25	0.202489	0.994358	-0.4442	0.000803	0.228109
75	LPC(26:0)	Lysophosphatidylcholine	LPC	-0.0884	0.529301	1	-0.1262	0.535544	0.994358	-0.4355	0.001901	0.519028
76	PC(28:0)	Phosphatidylcholine	PC	0.2897	0.057309	1	0.4587	0.035342	0.994358	0.2904	0.054052	0.99563
77	PC(30:0)	Phosphatidylcholine	PC	0.2543	0.059732	1	0.3751	0.048585	0.994358	0.2691	0.040326	0.99563
78	PC(32:0)	Phosphatidylcholine	PC	0.2583	0.064603	1	-0.0898	0.648886	0.994358	-0.1473	0.322519	0.99563
79	PC(32:1)	Phosphatidylcholine	PC	0.2696	0.033477	1	0.4196	0.018286	0.994358	0.281	0.022903	0.99563
80	PC(32:2)	Phosphatidylcholine	PC	0.2271	0.10328	1	0.2127	0.276671	0.994358	0.1318	0.36524	0.99563
81	PC(32:3)	Phosphatidylcholine	PC	0.0029	0.974672	1	-0.0875	0.623316	0.994358	-0.0072	0.954066	0.99563
82	PC(34:0)	Phosphatidylcholine	PC	-0.2719	1	1	-0.0545	0.818681	0.994358	0.0517	0.778458	0.99563
83	PC(34:1)	Phosphatidylcholine	PC	0.1414	0.311892	1	0.2891	0.148781	0.994358	0.1557	0.252127	0.99563
84	PC(34:2)	Phosphatidylcholine	PC	0.4077	0.014142	1	0.0227	0.917391	0.994358	-0.1277	0.445098	0.99563
85	PC(34:3)	Phosphatidylcholine	PC	0.1363	0.375362	1	0.2001	0.359366	0.994358	-0.0857	0.576695	0.99563
86	PC(34:4)	Phosphatidylcholine	PC	0.2082	0.115778	1	0.3727	0.048057	0.994358	0.1398	0.307219	0.99563
87	PC(34:5)	Phosphatidylcholine	PC	0.066	0.615691	1	0.2468	0.189248	0.994358	0.0466	0.744387	0.99563
88	PC(36:1)	Phosphatidylcholine	PC	0.1274	0.337314	1	0.2929	0.132388	0.994358	0.2697	0.035431	0.99563
89	PC(36:2)	Phosphatidylcholine	PC	0.2654	0.101218	1	0.1114	0.627695	0.994358	0.1002	0.524768	0.99563
90	PC(36:3)	Phosphatidylcholine	PC	0.2086	0.140962	1	0.2474	0.23907	0.994358	0.0347	0.796449	0.99563
91	PC(18:1/18:3)	Phosphatidylcholine	PC	-0.1477	0.321879	1	-0.1862	0.387748	0.994358	-0.1338	0.362954	0.99563
92	PC(16:0/20:4)	Phosphatidylcholine	PC	0.2218	0.045858	1	0.3824	0.021357	0.994358	0.0733	0.508525	0.99563
93	PC(36:5)	Phosphatidylcholine	PC	0.1594	0.179286	1	0.3188	0.068828	0.994358	-0.0006	0.99563	0.99563
94	PC(36:6)	Phosphatidylcholine	PC	0.1085	0.383284	1	0.2966	0.100802	0.994358	0.0612	0.630643	0.99563
95	PC(38:2)	Phosphatidylcholine	PC	-0.0663	0.684076	1	-0.212	0.369872	0.994358	-0.1818	0.221251	0.99563
96	PC(38:3)	Phosphatidylcholine	PC	0.3274	0.018015	1	0.57	0.004415	0.994358	0.3574	0.005119	0.99563
97	PC(38:4)	Phosphatidylcholine	PC	0.1879	0.097209	1	0.3801	0.022814	0.994358	0.0541	0.628025	0.99563
98	PC(38:5)	Phosphatidylcholine	PC	0.0606	0.589339	1	0.2782	0.101502	0.994358	0.0096	0.930058	0.99563
99	PC(18:2/20:4)	Phosphatidylcholine	PC	0.0381	0.773605	1	0.1475	0.445644	0.994358	-0.0097	0.943493	0.99563
100	PC(16:0/22:6)	Phosphatidylcholine	PC	0.0112	0.927514	1	0.1388	0.432215	0.994358	-0.0529	0.655374	0.99563
101	PC(38:7)	Phosphatidylcholine	PC	-0.0667	0.576764	1	0.0948	0.583249	0.994358	-0.1099	0.354217	0.99563
102	PC(40:5)	Phosphatidylcholine	PC	0.2164	0.072394	1	0.5	0.004756	0.994358	0.3164	0.005116	0.99563
103	PC(40:6)	Phosphatidylcholine	PC	0.1431	0.232304	1	0.2873	0.105995	0.994358	0.2004	0.089381	0.99563
104	PC(40:7)	Phosphatidylcholine	PC	-0.1603	0.199506	1	-0.0029	0.981668	0.994358	-0.1086	0.356667	0.99563
105	PC(29:0)	Phosphatidylcholine	PC	0.082	0.474831	1	0.0694	0.678522	0.994358	-0.0833	0.468857	0.99563
106	PC(31:0)	Phosphatidylcholine	PC	0.1959	0.146416	1	0.3399	0.08864	0.994358	0.3684	0.004002	0.99563
107	PC(31:1)	Phosphatidylcholine	PC	0.0663	0.598188	1	0.046	0.79457	0.994358	0.1214	0.330985	0.99563
108	PC(33:0)	Phosphatidylcholine	PC	0.0461	0.750614	1	0.0254	0.899858	0.994358	0.1356	0.343846	0.99563
109	PC(33:1)	Phosphatidylcholine	PC	0.0519	0.703977	1	0.2067	0.293923	0.994358	0.3457	0.007648	0.99563
110	PC(33:2)	Phosphatidylcholine	PC	0.1203	0.370252	1	0.0116	0.947729	0.994358	0.0604	0.664312	0.99563
111	PC(33:3)	Phosphatidylcholine	PC	-0.0366	0.78732	1	-0.084	0.655299	0.994358	-0.1238	0.4005	0.99563
112	PC(35:0)	Phosphatidylcholine	PC	0.0493	0.795655	1	-0.0772	0.798072	0.994358	0.3359	0.048465	0.99563
113	PC(35:1)	Phosphatidylcholine	PC	-0.0186	0.888705	1	0.0997	0.603367	0.994358	0.1497	0.260997	0.99563
114	PC(35:2)	Phosphatidylcholine	PC	-0.1218	0.374729	1	-0.2745	0.154018	0.994358	-0.0191	0.892457	0.99563
115	PC(35:3)	Phosphatidylcholine	PC	-0.0196	0.894042	1	0.0902	0.629744	0.994358	0.1231	0.357586	0.99563
116	PC(35:4)	Phosphatidylcholine	PC	0.1021	0.385313	1	0.2224	0.19221	0.994358	0.0896	0.459614	0.99563
117	PC(35:5)	Phosphatidylcholine	PC	0.107	0.402661	1	0.278	0.136832	0.994358	0.0709	0.602897	0.99563
118	PC(37:4)	Phosphatidylcholine	PC	-0.0663	0.594086	1	0.007	0.969375	0.994358	0.0207	0.873454	0.99563
119	PC(37:5)	Phosphatidylcholine	PC	-0.0546	0.689577	1	0.2127	0.282658	0.994358	0.0026	0.985202	0.99563
120	PC(37:6)	Phosphatidylcholine	PC	-0.0012	0.988493	1	0.0134	0.93725	0.994358	-0.0454	0.714828	0.99563
121	PC(39:6)	Phosphatidylcholine	PC	-0.1239	0.353786	1	-0.0874	0.640031	0.994358	-0.0066	0.960059	0.99563
122	LPC(O-20:0)	Lysoalkylphosphatidylcholine	LPC(O)	-0.3634	0.00743	1	-0.6914	0.000337	0.102293	-0.3177	0.01286	0.99563
123	LPC(O-22:0)	Lysoalkylphosphatidylcholine	LPC(O)	-0.2654	0.057782	1	-0.8349	5.94e-05	0.01877	-0.2496	0.052538	0.99563
124	LPC(O-22:1)	Lysoalkylphosphatidylcholine	LPC(O)	-0.5248	4.3e-05	0.012685	-0.8137	2.85e-05	0.009035	-0.4567	0.000177	0.052274
125	LPC(O-24:0)	Lysoalkylphosphatidylcholine	LPC(O)	-0.1008	0.408784	1	-0.454	0.00911	0.994358	-0.205	0.08323	0.99563
126	LPC(O-24:1)	Lysoalkylphosphatidylcholine	LPC(O)	-0.2926	0.020816	1	-0.6933	0.000399	0.120468	-0.3687	0.003917	0.99563
127	LPC(O-24:2)	Lysoalkylphosphatidylcholine	LPC(O)	-0.3875	0.000553	0.150498	-0.7339	2.74e-05	0.008741	-0.3932	0.000107	0.031993
128	PC(O-30:0)	Alkylphosphatidylcholine	PC(O)	-0.1243	0.334206	1	-0.3066	0.076057	0.994358	0.0009	0.99382	0.99563
129	PC(O-32:0)	Alkylphosphatidylcholine	PC(O)	-0.1211	0.303163	1	-0.4883	0.004372	0.994358	-0.1598	0.142984	0.99563
130	PC(O-32:1)	Alkylphosphatidylcholine	PC(O)	-0.2751	0.022053	1	-0.4284	0.014212	0.994358	-0.1374	0.241482	0.99563
131	PC(P-32:0)	Alkenylphosphatidylcholine	PC(P)	-0.1529	0.236816	1	-0.5265	0.006314	0.994358	-0.2005	0.101136	0.99563
132	PC(O-32:2)	Alkylphosphatidylcholine	PC(O)	-0.2094	0.264515	1	-0.1143	0.657607	0.994358	0.1324	0.509709	0.99563
133	PC(P-32:1)	Alkenylphosphatidylcholine	PC(P)	-0.3124	0.007491	1	-0.3373	0.047244	0.994358	-0.1683	0.145356	0.99563
134	PC(O-34:0)	Alkylphosphatidylcholine	PC(O)	0.0951	1	1	-0.2295	0.196956	0.994358	-0.0368	0.755326	0.99563
135	PC(O-34:1)	Alkylphosphatidylcholine	PC(O)	-0.2629	0.023377	1	-0.5023	0.002207	0.60687	-0.2887	0.010231	0.99563
136	PC(O-34:2)	Alkylphosphatidylcholine	PC(O)	-0.3657	0.005834	1	-0.639	0.001693	0.472403	-0.1619	0.201741	0.99563
137	PC(P-34:1)	Alkenylphosphatidylcholine	PC(P)	-0.3711	0.002511	0.617583	-0.4793	0.006077	0.994358	-0.2769	0.01899	0.99563
138	PC(P-34:2)	Alkenylphosphatidylcholine	PC(P)	-0.4147	0.003059	0.740375	-0.6842	0.00119	0.336657	-0.1392	0.309504	0.99563
139	PC(O-34:4)	Alkylphosphatidylcholine	PC(O)	-0.2111	0.273644	1	-0.465	0.072687	0.994358	0.051	0.801816	0.99563
140	PC(O-35:4)	Alkylphosphatidylcholine	PC(O)	-0.0374	0.809975	1	0.0729	0.747356	0.994358	0.2729	0.102822	0.99563
141	PC(O-36:0)	Alkylphosphatidylcholine	PC(O)	-0.0921	0.468041	1	-0.3419	0.06237	0.994358	-0.0865	0.469443	0.99563
142	PC(O-36:1)	Alkylphosphatidylcholine	PC(O)	-0.1005	0.416424	1	-0.3755	0.030424	0.994358	-0.1029	0.379369	0.99563
143	PC(O-36:2)	Alkylphosphatidylcholine	PC(O)	-0.2807	0.060968	1	-0.6922	0.001526	0.428694	-0.21	0.136505	0.99563
144	PC(O-36:3)	Alkylphosphatidylcholine	PC(O)	-0.1443	0.659605	1	-0.4256	0.034086	0.994358	-0.0919	0.472874	0.99563
145	PC(P-36:2)	Alkenylphosphatidylcholine	PC(P)	-0.235	0.127591	1	-0.5005	0.025004	0.994358	-0.0209	0.890195	0.99563
146	PC(O-36:4)	Alkylphosphatidylcholine	PC(O)	0.0859	0.5104	1	0.0469	0.805076	0.994358	0.063	0.619594	0.99563
147	PC(O-36:5)	Alkylphosphatidylcholine	PC(O)	0.0406	0.755936	1	0.1112	0.560688	0.994358	0.1762	0.178223	0.99563
148	PC(P-36:5)	Alkenylphosphatidylcholine	PC(P)	0.0254	0.868908	1	0.0446	0.840506	0.994358	0.1527	0.324049	0.99563
149	PC(O-38:4)	Alkylphosphatidylcholine	PC(O)	0.2095	0.070249	1	0.0558	0.747387	0.994358	0.0543	0.634582	0.99563
150	PC(O-38:5)	Alkylphosphatidylcholine	PC(O)	0.1169	0.379188	1	-0.0981	0.618418	0.994358	-0.0978	0.453012	0.99563
151	PC(P-38:5)	Alkenylphosphatidylcholine	PC(P)	0.0807	0.547928	1	-0.1602	0.4183	0.994358	-0.0235	0.853575	0.99563
152	PC(P-40:5) or PC(O-40:6)	Alkenylphosphatidylcholine	PC(P)	0.1239	0.423621	1	-0.012	0.954748	0.994358	0.1233	0.423209	0.99563
153	SM(37:2)	Sphingomyelin	SM	-0.0783	0.53346	1	-0.1925	0.273448	0.994358	0.0471	0.702062	0.99563
154	PC(O-40:7)	Alkylphosphatidylcholine	PC(O)	-0.013	0.921803	1	-0.4064	0.038079	0.994358	-0.2097	0.104913	0.99563
155	LPE(16:0)	Lysophosphatidylethanolamine	LPE	0.05	0.712375	1	0.041	0.82749	0.994358	-0.2194	0.11553	0.99563
156	LPE(18:0)	Lysophosphatidylethanolamine	LPE	0.0772	0.551542	1	0.0593	0.747943	0.994358	-0.1511	0.282683	0.99563
157	LPE(18:1)	Lysophosphatidylethanolamine	LPE	0.0638	0.676092	1	0.2553	0.238818	0.994358	-0.0596	0.699737	0.99563
158	LPE(18:2)	Lysophosphatidylethanolamine	LPE	0.0454	0.737998	1	0.001	0.994358	0.994358	-0.1626	0.246577	0.99563
159	LPE(20:4)	Lysophosphatidylethanolamine	LPE	0.2542	0.116106	1	0.1757	0.472216	0.994358	-0.1732	0.333758	0.99563
160	LPE(22:6)	Lysophosphatidylethanolamine	LPE	0.1445	0.275268	1	0.1119	0.664349	0.994358	-0.3015	0.034366	0.99563
161	PE(32:1)	Phosphatidylethanolamine	PE	0.3906	0.003603	0.853816	0.5215	0.006385	0.994358	0.3356	0.01319	0.99563
162	PE(34:1)	Phosphatidylethanolamine	PE	0.4514	0.001621	0.410062	0.489	0.02195	0.994358	0.2527	0.092085	0.99563
163	PE(34:2)	Phosphatidylethanolamine	PE	0.3967	0.001115	0.290885	0.2514	0.148448	0.994358	0.109	0.396926	0.99563
164	PE(34:3)	Phosphatidylethanolamine	PE	0.2838	0.02994	1	0.2111	0.259232	0.994358	-0.0114	0.935408	0.99563
165	PE(36:1)	Phosphatidylethanolamine	PE	0.4394	0.000883	0.233165	0.5449	0.005345	0.994358	0.3697	0.009187	0.99563
166	PE(36:2)	Phosphatidylethanolamine	PE	0.3829	0.001715	0.428825	0.3294	0.060493	0.994358	0.2098	0.104023	0.99563
167	PE(36:3)	Phosphatidylethanolamine	PE	0.3229	0.009033	1	0.2569	0.147894	0.994358	-0.0278	0.82602	0.99563
168	PE(36:4)	Phosphatidylethanolamine	PE	0.4164	0.001667	0.420134	0.3868	0.046236	0.994358	0.0419	0.770992	0.99563
169	PE(36:5)	Phosphatidylethanolamine	PE	0.3168	0.026364	1	0.4235	0.038217	0.994358	-0.0252	0.869635	0.99563
170	PE(38:3)	Phosphatidylethanolamine	PE	0.3902	0.001577	0.402084	0.3787	0.034044	0.994358	0.1598	0.237028	0.99563
171	PE(38:4)	Phosphatidylethanolamine	PE	0.36	0.003181	0.766597	0.3483	0.056377	0.994358	0.0611	0.654271	0.99563
172	PE(38:5)	Phosphatidylethanolamine	PE	0.3099	0.013842	1	0.3055	0.103207	0.994358	-0.106	0.416345	0.99563
173	PE(38:6)	Phosphatidylethanolamine	PE	0.3114	0.010176	1	0.31	0.085935	0.994358	-0.0138	0.915388	0.99563
174	PE(40:5)	Phosphatidylethanolamine	PE	0.4205	0.001234	0.318243	0.3114	0.112765	0.994358	-0.016	0.9128	0.99563
175	PE(40:6)	Phosphatidylethanolamine	PE	0.3601	0.002032	0.505968	0.3868	0.028274	0.994358	0.1408	0.260028	0.99563
176	PE(40:7)	Phosphatidylethanolamine	PE	0.2229	0.078593	1	0.1835	0.320919	0.994358	-0.1568	0.227825	0.99563
177	PE(35:1)	Phosphatidylethanolamine	PE	0.3634	0.009113	1	0.4548	0.024115	0.994358	0.3921	0.009356	0.99563
178	PE(35:2)	Phosphatidylethanolamine	PE	0.2676	0.032078	1	0.2135	0.227535	0.994358	0.1465	0.270537	0.99563
179	PE(O-34:1)	Alkylphosphatidylethanolamine	PE(O)	0.0437	0.815587	1	0.0355	0.89174	0.994358	0.2503	0.258347	0.99563
180	PE(O-34:2)	Alkylphosphatidylethanolamine	PE(O)	-0.2454	0.130365	1	-0.5028	0.030985	0.994358	-0.0847	0.588706	0.99563
181	PE(O-36:2)	Alkylphosphatidylethanolamine	PE(O)	-0.0244	0.888491	1	-0.1886	0.45043	0.994358	0.1622	0.410044	0.99563
182	PE(O-36:3)	Alkylphosphatidylethanolamine	PE(O)	0	0.998872	1	-0.1667	0.483628	0.994358	0.0196	0.898087	0.99563
183	PE(O-36:4)	Alkylphosphatidylethanolamine	PE(O)	0.0675	0.61049	1	-0.0672	0.724041	0.994358	0.0284	0.826958	0.99563
184	PE(O-36:5)	Alkylphosphatidylethanolamine	PE(O)	-0.4232	0.051727	1	-0.2461	0.429705	0.994358	-0.1853	0.428315	0.99563
185	PE(O-38:4)	Alkylphosphatidylethanolamine	PE(O)	0.2343	0.094285	1	-0.0634	0.758337	0.994358	0.1309	0.371192	0.99563
186	PE(O-38:5)	Alkylphosphatidylethanolamine	PE(O)	0.1339	0.388522	1	0.0439	0.843595	0.994358	0.0812	0.58718	0.99563
187	PE(O-38:6)	Alkylphosphatidylethanolamine	PE(O)	0.1565	0.268621	1	0.0712	0.724832	0.994358	0.0509	0.717381	0.99563
188	PE(O-40:5)	Alkylphosphatidylethanolamine	PE(O)	0.2352	0.092311	1	0.0221	0.913783	0.994358	0.2086	0.140578	0.99563
189	PE(O-40:6)	Alkylphosphatidylethanolamine	PE(O)	0.159	0.290159	1	-0.1016	0.643241	0.994358	-0.0671	0.662204	0.99563
190	PE(O-40:7)	Alkylphosphatidylethanolamine	PE(O)	0.066	0.690127	1	-0.1153	0.623021	0.994358	-0.148	0.368821	0.99563
191	PE(P-34:1)	Alkenylphosphatidylethanolamine	PE(P)	0.2137	0.227965	1	0.2084	0.420195	0.994358	0.2424	0.173079	0.99563
192	PE(P-34:2)	Alkenylphosphatidylethanolamine	PE(P)	0.1272	0.371321	1	-0.1993	0.316728	0.994358	0.1456	0.301499	0.99563
193	PE(P-36:4)	Alkenylphosphatidylethanolamine	PE(P)	0.2424	0.057707	1	0.0452	0.805129	0.994358	0.0929	0.456926	0.99563
194	PE(P-38:6)	Alkenylphosphatidylethanolamine	PE(P)	0.0962	0.467172	1	0.0091	0.960814	0.994358	0.0299	0.826403	0.99563
195	PE(P-36:1)	Alkenylphosphatidylethanolamine	PE(P)	0.33	0.058982	1	0.3648	0.140565	0.994358	0.371	0.033092	0.99563
196	PE(P-36:2)	Alkenylphosphatidylethanolamine	PE(P)	0.1577	0.316598	1	-0.0669	0.759264	0.994358	0.1877	0.235283	0.99563
197	PE(P-38:4)	Alkenylphosphatidylethanolamine	PE(P)	0.273	0.041491	1	0.1097	0.578049	0.994358	0.1036	0.423658	0.99563
198	PE(P-40:5)	Alkenylphosphatidylethanolamine	PE(P)	0.175	0.244158	1	-0.093	0.670069	0.994358	-0.0138	0.929301	0.99563
199	PE(P-40:6)	Alkenylphosphatidylethanolamine	PE(P)	0.2387	0.076853	1	0.023	0.903983	0.994358	0.0357	0.801299	0.99563
200	PG(34:1)	Phosphatidylglycerol	PG	0.248	0.072047	1	0.3873	0.053299	0.994358	0.2669	0.07867	0.99563
201	PG(34:2)	Phosphatidylglycerol	PG	0.2124	0.316292	1	0.4839	0.108897	0.994358	0.5156	0.017362	0.99563
202	PG(36:1)	Phosphatidylglycerol	PG	0.3688	0.002685	0.655213	0.5481	0.003025	0.801705	0.4315	0.001272	0.352399
203	PG(36:2)	Phosphatidylglycerol	PG	0.4258	0.000846	0.224956	0.4719	0.011505	0.994358	0.2938	0.0351	0.99563
204	PS(36:1)	Phosphatidylserine	PS	-0.088	0.51963	1	-0.3088	0.105596	0.994358	-0.1561	0.243652	0.99563
205	PS(36:2)	Phosphatidylserine	PS	-0.089	0.513412	1	-0.3078	0.087602	0.994358	-0.1982	0.130241	0.99563
206	PS(38:3)	Phosphatidylserine	PS	-0.0955	0.529084	1	-0.2765	0.195982	0.994358	-0.2294	0.1403	0.99563
207	PS(38:4)	Phosphatidylserine	PS	-0.0811	0.531337	1	-0.2852	0.116585	0.994358	-0.1861	0.135037	0.99563
208	PS(38:5)	Phosphatidylserine	PS	-0.0818	0.535583	1	-0.2627	0.1585	0.994358	-0.222	0.077208	0.99563
209	PS(40:5)	Phosphatidylserine	PS	-0.0606	0.658002	1	-0.3794	0.039183	0.994358	-0.3088	0.02228	0.99563
210	PS(40:6)	Phosphatidylserine	PS	-0.0177	0.890395	1	-0.2736	0.12514	0.994358	-0.2191	0.089751	0.99563
211	PI(32:1)	Phosphatidylinositol	PI	0.2967	0.030563	1	0.6414	0.000745	0.218431	0.3803	0.004528	0.99563
212	PI(32:0)	Phosphatidylinositol	PI	0.4143	0.003369	0.808464	0.4956	0.014932	0.994358	0.4296	0.002078	0.563192
213	PI(34:1)	Phosphatidylinositol	PI	0.2658	0.053313	1	0.6439	0.000746	0.218431	0.4061	0.003659	0.966002
214	PI(34:0)	Phosphatidylinositol	PI	0.3507	0.014197	1	0.3121	0.131276	0.994358	0.4752	0.000853	0.240433
215	PI(36:4)	Phosphatidylinositol	PI	0.2614	0.027215	1	0.5284	0.002234	0.6098	0.2427	0.051123	0.99563
216	PI(36:3)	Phosphatidylinositol	PI	0.1159	0.387959	1	0.2702	0.161102	0.994358	0.0133	0.922233	0.99563
217	PI(36:2)	Phosphatidylinositol	PI	0.1977	0.132303	1	0.2036	0.275708	0.994358	-0.0019	0.989236	0.99563
218	PI(36:1)	Phosphatidylinositol	PI	0.1921	0.174919	1	0.5228	0.010479	0.994358	0.3874	0.011662	0.99563
219	PI(36:0)	Phosphatidylinositol	PI	0.2557	0.140464	1	0.4482	0.07038	0.994358	0.3862	0.020165	0.99563
220	PI(38:6)	Phosphatidylinositol	PI	0.1355	0.282779	1	0.3453	0.049327	0.994358	0.0317	0.804153	0.99563
221	PI(38:5)	Phosphatidylinositol	PI	0.1035	0.382082	1	0.3107	0.074447	0.994358	0.0148	0.896883	0.99563
222	PI(38:4)	Phosphatidylinositol	PI	0.2148	0.060868	1	0.3768	0.02583	0.994358	0.0403	0.733527	0.99563
223	PI(38:3)	Phosphatidylinositol	PI	0.1198	0.327752	1	0.2463	0.149937	0.994358	-0.0197	0.876058	0.99563
224	PI(38:2)	Phosphatidylinositol	PI	0.0092	0.945938	1	0.1118	0.555938	0.994358	0.079	0.600721	0.99563
225	PI(40:6)	Phosphatidylinositol	PI	0.1282	0.283769	1	0.3736	0.02465	0.994358	0.0263	0.831351	0.99563
226	PI(40:5)	Phosphatidylinositol	PI	0.2426	0.04883	1	0.3362	0.0576	0.994358	0.0328	0.797096	0.99563
227	PI(40:4)	Phosphatidylinositol	PI	0.2361	0.064457	1	0.572	0.002382	0.640812	0.2356	0.072775	0.99563
228	Cholesterol	Cholesterol	COH	0.2508	0.084611	1	0.1245	0.541094	0.994358	0.0554	0.70811	0.99563
229	CE(14:0)	Cholesteryl ester	CE	0.4208	0.001132	0.29432	0.6583	0.00082	0.238504	0.4973	6.04e-05	0.018301
230	CE(15:0)	Cholesteryl ester	CE	0.3114	0.022764	1	0.3921	0.058391	0.994358	0.4589	0.000514	0.148662
231	CE(16:0)	Cholesteryl ester	CE	0.4446	0.001207	0.312484	0.3608	0.070804	0.994358	0.3453	0.02162	0.99563
232	CE(16:1)	Cholesteryl ester	CE	0.2567	0.03328	1	0.5343	0.002306	0.624872	0.395	0.000807	0.228466
233	CE(16:2)	Cholesteryl ester	CE	0.3452	0.007294	1	0.4448	0.021959	0.994358	0.4227	0.001361	0.374165
234	CE(17:0)	Cholesteryl ester	CE	0.1527	0.258454	1	0.204	0.28804	0.994358	0.4586	0.001011	0.281957
235	CE(17:1)	Cholesteryl ester	CE	0.4356	0.003004	0.730045	0.3944	0.065917	0.994358	0.4001	0.011498	0.99563
236	CE(18:0)	Cholesteryl ester	CE	0.2552	0.032653	1	0.1777	0.294397	0.994358	0.3049	0.011289	0.99563
237	CE(18:1)	Cholesteryl ester	CE	0.2386	0.057105	1	0.3138	0.081701	0.994358	0.3739	0.002308	0.616316
238	CE(18:2)	Cholesteryl ester	CE	0.4879	0.000288	0.08038	0.5286	0.009127	0.994358	0.4339	0.003028	0.805554
239	CE(18:3)	Cholesteryl ester	CE	0.3411	0.008421	1	0.4224	0.028835	0.994358	0.3439	0.011316	0.99563
240	CE(20:1)	Cholesteryl ester	CE	-0.0493	0.717612	1	-0.337	0.102151	0.994358	-0.2448	0.077405	0.99563
241	CE(20:2)	Cholesteryl ester	CE	0.1734	0.303559	1	-0.0341	0.885704	0.994358	0.3392	0.054133	0.99563
242	CE(20:3)	Cholesteryl ester	CE	0.3684	0.003466	0.828374	0.638	0.000793	0.231585	0.5087	3.24e-05	0.009914
243	CE(20:4)	Cholesteryl ester	CE	0.3635	0.001703	0.427428	0.5231	0.002844	0.759348	0.338	0.004981	0.99563
244	CE(20:5)	Cholesteryl ester	CE	0.292	0.01671	1	0.3649	0.046218	0.994358	0.1771	0.164782	0.99563
245	CE(22:0)	Cholesteryl ester	CE	0.3718	0.002127	0.527471	0.2688	0.119057	0.994358	0.2607	0.04752	0.99563
246	CE(22:1)	Cholesteryl ester	CE	0.0931	0.450474	1	-0.1557	0.375201	0.994358	-0.0167	0.89725	0.99563
247	CE(22:4)	Cholesteryl ester	CE	0.284	0.013748	1	0.5181	0.002087	0.575902	0.396	0.000572	0.16465
248	CE(22:5)	Cholesteryl ester	CE	0.2875	0.00977	1	0.5318	0.001054	0.30039	0.4069	0.000234	0.068914
249	CE(22:6)	Cholesteryl ester	CE	0.2875	0.017089	1	0.3875	0.028341	0.994358	0.2764	0.028203	0.99563
250	CE(24:0)	Cholesteryl ester	CE	0.3863	0.001015	0.265956	0.1991	0.235323	0.994358	0.2814	0.028357	0.99563
251	CE(24:1)	Cholesteryl ester	CE	0.1832	0.139412	1	0.0037	0.972924	0.994358	0.1687	0.201363	0.99563
252	CE(24:4)	Cholesteryl ester	CE	-0.169	0.311687	1	-0.0386	0.871686	0.994358	0.0788	0.594194	0.99563
253	CE(24:5)	Cholesteryl ester	CE	0.1645	0.252052	1	0.4329	0.035475	0.994358	0.427	0.002307	0.616316
254	CE(24:6)	Cholesteryl ester	CE	0.1749	0.173181	1	0.4997	0.007865	0.994358	0.3131	0.009748	0.99563
255	DG(14:0/16:0)	Diacylglycerol	DAG	0.5286	7.59e-05	0.022163	0.682	0.00095	0.273571	0.5657	4.93e-05	0.014987
256	DG(14:0/18:1)	Diacylglycerol	DAG	0.4929	0.000153	0.043463	0.5831	0.00328	0.865867	0.494	0.000509	0.147726
257	DG(14:0/18:2)	Diacylglycerol	DAG	0.4469	0.000607	0.163863	0.423	0.028557	0.994358	0.3517	0.012852	0.99563
258	DG(16:0/16:0)	Diacylglycerol	DAG	0.6094	9.04e-07	0.000287	0.6992	0.000288	0.088477	0.5008	0.000344	0.100104
259	DG(16:0/18:0)	Diacylglycerol	DAG	0.6101	1.32e-06	0.000415	0.6729	0.000686	0.203086	0.6064	1.48e-05	0.004588
260	DG(16:0/18:1)	Diacylglycerol	DAG	0.5378	2.78e-06	0.000871	0.5136	0.004005	0.994358	0.404	0.002045	0.556294
261	DG(16:0/18:2)	Diacylglycerol	DAG	0.4813	1.47e-05	0.004469	0.2858	0.085465	0.994358	0.2311	0.070472	0.99563
262	DG(16:0/20:3)	Diacylglycerol	DAG	0.548	1.38e-05	0.004223	0.6189	0.000998	0.285371	0.4029	0.003906	0.99563
263	DG(16:0/20:4)	Diacylglycerol	DAG	0.581	1.05e-06	0.000332	0.6485	0.000338	0.102293	0.4025	0.003873	0.99563
264	DG(16:0/22:5)	Diacylglycerol	DAG	0.4923	1.69e-05	0.005104	0.4839	0.005977	0.994358	0.3021	0.018375	0.99563
265	DG(16:0/22:6)	Diacylglycerol	DAG	0.398	0.000543	0.148157	0.4027	0.017779	0.994358	0.2413	0.063549	0.99563
266	DG(16:1/18:1)	Diacylglycerol	DAG	0.4795	0.000173	0.049044	0.5454	0.004375	0.994358	0.359	0.012611	0.99563
267	DG(16:1/18:0)	Diacylglycerol	DAG	0.5162	3.64e-05	0.010811	0.7027	0.000296	0.090341	0.5708	2.09e-05	0.006437
268	DG(18:0/18:1)	Diacylglycerol	DAG	0.5682	1.2e-06	0.000377	0.5521	0.002963	0.788131	0.4454	0.000693	0.197562
269	DG(18:0/18:2)	Diacylglycerol	DAG	0.503	9.68e-06	0.002991	0.3244	0.058854	0.994358	0.2889	0.026843	0.99563
270	DG(18:0/20:4)	Diacylglycerol	DAG	0.5209	1.01e-05	0.003111	0.522	0.004706	0.994358	0.2817	0.039749	0.99563
271	DG(18:1/18:1)	Diacylglycerol	DAG	0.4708	3.26e-05	0.009747	0.3936	0.024203	0.994358	0.3035	0.019141	0.99563
272	DG(18:1/18:2)	Diacylglycerol	DAG	0.3894	0.000305	0.084235	0.1952	0.219866	0.994358	0.1522	0.207824	0.99563
273	DG(18:1/18:3)	Diacylglycerol	DAG	0.3058	0.007143	1	0.1757	0.284311	0.994358	0.1135	0.368532	0.99563
274	DG(18:1/20:3)	Diacylglycerol	DAG	0.4825	0.000127	0.036593	0.537	0.005027	0.994358	0.2934	0.03686	0.99563
275	DG(18:1/20:4)	Diacylglycerol	DAG	0.5102	1.39e-05	0.00424	0.5381	0.002274	0.618419	0.2559	0.060924	0.99563
276	DG(18:2/18:2)	Diacylglycerol	DAG	0.3141	0.005177	1	0.0402	0.805255	0.994358	-0.0011	0.992775	0.99563
277	TG(14:0/16:0/18:2)	Triaclyglycerol	TAG	0.4815	0.000302	0.083571	0.6753	0.000696	0.20532	0.4558	0.000864	0.24284
278	TG(14:0/16:1/18:1)	Triaclyglycerol	TAG	0.4132	0.002627	0.643517	0.633	0.001967	0.546715	0.4226	0.00228	0.613239
279	TG(14:0/16:1/18:2)	Triaclyglycerol	TAG	0.382	0.005332	1	0.4546	0.022779	0.994358	0.2764	0.047332	0.99563
280	TG(14:0/18:0/18:1)	Triaclyglycerol	TAG	0.52	7.05e-05	0.020657	0.704	0.000472	0.142102	0.5318	3.61e-05	0.011011
281	TG(14:0/18:2/18:2)	Triaclyglycerol	TAG	0.2911	0.017118	1	0.1635	0.343102	0.994358	0.1058	0.417744	0.99563
282	TG(14:1/16:0/18:1)	Triaclyglycerol	TAG	0.4433	0.000947	0.248956	0.7596	0.000176	0.054467	0.4812	0.000273	0.07996
283	TG(14:1/16:1/18:0)	Triaclyglycerol	TAG	0.4203	0.001531	0.392038	0.7174	0.000248	0.076446	0.4436	0.000953	0.266924
284	TG(14:1/18:0/18:2)	Triaclyglycerol	TAG	0.3625	0.005468	1	0.5005	0.01112	0.994358	0.3574	0.007555	0.99563
285	TG(14:1/18:1/18:1)	Triaclyglycerol	TAG	0.3652	0.003733	0.880917	0.4627	0.012937	0.994358	0.2635	0.051299	0.99563
286	TG(15:0/16:0/18:1)	Triaclyglycerol	TAG	0.5763	8.54e-06	0.002656	0.7295	0.000481	0.14439	0.5537	2.21e-05	0.006785
287	TG(15:0/18:1/18:1)	Triaclyglycerol	TAG	0.3848	0.001456	0.374089	0.3892	0.030757	0.994358	0.3291	0.007717	0.99563
288	TG(16:0/16:0/16:0)	Triaclyglycerol	TAG	0.5527	1.09e-05	0.003346	0.7227	0.000147	0.045686	0.5479	1.26e-05	0.003919
289	TG(16:0/16:0/18:0)	Triaclyglycerol	TAG	0.5493	6.77e-06	0.002111	0.7345	8.66e-05	0.027192	0.5909	9.55e-07	0.000303
290	TG(16:0/16:0/18:1)	Triaclyglycerol	TAG	0.5721	1.05e-06	0.000332	0.7038	0.000132	0.041316	0.5374	6.5e-06	0.002041
291	TG(16:0/16:0/18:2)	Triaclyglycerol	TAG	0.5823	7.61e-07	0.000243	0.5876	0.001065	0.302574	0.4547	0.00031	0.090637
292	TG(16:0/16:1/18:1)	Triaclyglycerol	TAG	0.4399	0.000494	0.135438	0.6269	0.000953	0.273626	0.4161	0.001626	0.445414
293	TG(16:0/18:0/18:1)	Triaclyglycerol	TAG	0.5028	1.98e-05	0.00596	0.6669	0.000296	0.090341	0.5834	7.34e-07	0.000234
294	TG(16:0/18:1/18:1)	Triaclyglycerol	TAG	0.4828	3.76e-05	0.01113	0.5431	0.002366	0.63882	0.3982	0.00134	0.369812
295	TG(16:0/18:1/18:2)	Triaclyglycerol	TAG	0.4164	0.000293	0.081454	0.3613	0.033334	0.994358	0.2521	0.041621	0.99563
296	TG(16:0/18:2/18:2)	Triaclyglycerol	TAG	0.3252	0.004	0.935977	0.1747	0.285514	0.994358	0.1128	0.348549	0.99563
297	TG(16:1/16:1/16:1)	Triaclyglycerol	TAG	0.3755	0.006929	1	0.6566	0.001598	0.447468	0.3681	0.011465	0.99563
298	TG(16:1/16:1/18:0)	Triaclyglycerol	TAG	0.5363	0.000119	0.034478	0.613	0.002472	0.662362	0.5603	6.49e-05	0.019535
299	TG(16:1/16:1/18:1)	Triaclyglycerol	TAG	0.4161	0.001601	0.406705	0.6507	0.000873	0.252181	0.316	0.026158	0.99563
300	TG(16:1/18:1/18:1)	Triaclyglycerol	TAG	0.3425	0.006104	1	0.4326	0.020793	0.994358	0.2925	0.025566	0.99563
301	TG(16:1/18:1/18:2)	Triaclyglycerol	TAG	0.2899	0.014556	1	0.2639	0.127807	0.994358	0.1148	0.364855	0.99563
302	TG(16:0/16:1/17:0)	Triaclyglycerol	TAG	0.5136	2.88e-05	0.00864	0.7755	6.76e-05	0.021294	0.54	1.02e-05	0.003182
303	TG(16:0/17:0/18:0)	Triaclyglycerol	TAG	0.5373	0.000282	0.078904	0.6694	0.002049	0.56749	0.6489	7.7e-06	0.002411
304	TG(14:0/17:0/18:1)	Triaclyglycerol	TAG	0.4957	6.69e-05	0.019669	0.6794	0.000547	0.163066	0.4978	6.1e-05	0.018422
305	TG(16:0/17:0/18:1)	Triaclyglycerol	TAG	0.5176	1.57e-05	0.004757	0.7196	0.000147	0.045686	0.5911	7.52e-07	0.000239
306	TG(16:1/17:0/18:1)	Triaclyglycerol	TAG	0.4136	0.000457	0.125648	0.5583	0.002233	0.6098	0.4109	0.000633	0.181067
307	TG(17:0/18:1/18:1)	Triaclyglycerol	TAG	0.4149	0.000621	0.166941	0.596	0.001378	0.388483	0.3496	0.005618	0.99563
308	TG(16:0/17:0/18:2)	Triaclyglycerol	TAG	0.4702	9.04e-05	0.026216	0.6865	0.000228	0.07039	0.5264	1.66e-05	0.005129
309	TG(18:0/18:0/18:1)	Triaclyglycerol	TAG	0.5122	3.44e-05	0.010251	0.8284	2.85e-05	0.009035	0.5544	5.01e-06	0.001577
310	TG(18:0/18:1/18:1)	Triaclyglycerol	TAG	0.5118	8.76e-06	0.002714	0.6266	0.000572	0.169854	0.4622	8.83e-05	0.02649
311	TG(18:0/18:2/18:2)	Triaclyglycerol	TAG	0.3394	0.007499	1	0.1281	0.483853	0.994358	0.1041	0.427886	0.99563
312	TG(14:0/16:0/18:1)	Triaclyglycerol	TAG	0.498	0.000128	0.036593	0.6888	0.000484	0.144596	0.5054	0.000116	0.034628
313	TG(18:1/18:1/18:1)	Triaclyglycerol	TAG	0.363	0.002328	0.575041	0.3311	0.060794	0.994358	0.1781	0.147681	0.99563
314	TG(18:1/18:1/18:2)	Triaclyglycerol	TAG	0.3242	0.010318	1	0.17	0.350615	0.994358	0.0633	0.624234	0.99563
315	TG(18:1/18:1/20:4)	Triaclyglycerol	TAG	0.4316	0.000693	0.185724	0.4798	0.011523	0.994358	0.1231	0.367019	0.99563
316	TG(18:1/18:1/22:6)	Triaclyglycerol	TAG	0.4156	0.000869	0.230152	0.527	0.004075	0.994358	0.0922	0.491102	0.99563
317	TG(18:1/18:2/18:2)	Triaclyglycerol	TAG	0.2188	0.060943	1	0.0299	0.859311	0.994358	-0.0378	0.753519	0.99563
318	TG(18:2/18:2/18:2)	Triaclyglycerol	TAG	0.1663	0.158592	1	-0.0486	0.773626	0.994358	-0.1511	0.216873	0.99563
319	TG(18:2/18:2/20:4)	Triaclyglycerol	TAG	0.2836	0.021418	1	0.2186	0.22191	0.994358	-0.0722	0.582429	0.99563
