# Supplementary material for: Genetic correlation of the plasma lipidome with type 2 diabetes, prediabetes and insulin resistance in Mexican American families
Source: BMC Genet. 2017 May 19;18:48. doi: 10.1186/s12863-017-0515-5 (PMC5438505; doi:10.1186/s12863-017-0515-5)
Supplement: Supplementary file 5 — Environmental correlation of plasma lipid species with T2D-related traits. (XLSX 54 kb) [file 12863_2017_515_MOESM5_ESM.xlsx]

## Sheet: Sheet1
Lipid No	Lipid Species	Lipid class	Lipid class code	Risk of T2D			Presence of Prediabetes			HOMA-IR
				ρE	P	q	ρE	P	q	ρE	P	q
1	Cer(d18:0/16:0)	Dihydroceramide	dhCer	-0.039149	0.0023539	0.41664	0.0629299	0.0352037	1	0.196272	1.28048e-06	0.00023817
2	Cer(d18:0/18:0)	Dihydroceramide	dhCer	0.288657	5.14929e-14	1.627e-11	0.104709	0.0003763	0.0955802	0.276132	7.72201e-21	2.193e-18
3	Cer(d18:0/20:0)	Dihydroceramide	dhCer	0.190724	5.06113e-08	1.407e-05	0.142	0.0007887	0.191654	0.269608	7.96088e-15	2.014e-12
4	Cer(d18:0/22:0)	Dihydroceramide	dhCer	0.209243	2.47237e-10	7.343e-08	0.111036	0.0013352	0.311102	0.423397	7.54303e-27	2.27e-24
5	Cer(d18:0/24:0)	Dihydroceramide	dhCer	0.198978	1.35282e-07	3.653e-05	0.148688	0.0070028	1	0.383847	2.93487e-18	7.983e-16
6	Cer(d18:0/24:1)	Dihydroceramide	dhCer	0.317707	8.90969e-11	2.7e-08	0.194688	0.0001829	0.047763	0.363913	1.86758e-18	5.117e-16
7	Cer(d18:1/16:0)	Ceramide	Cer	-0.0530354	0.0001548	0.0320436	0.131793	0.0140643	1	0.167696	8.4e-05	0.013356
8	Cer(d18:1/18:0)	Ceramide	Cer	0.202103	4.22726e-11	1.285e-08	0.135151	0.0008879	0.213984	0.257258	2.68925e-16	6.992e-14
9	Cer(d18:1/20:0)	Ceramide	Cer	0.180722	2.90391e-06	0.00070855	0.120508	0.0094	1	0.206587	1.95278e-08	4.042e-06
10	Cer(d18:1/22:0)	Ceramide	Cer	0.118702	6.23519e-07	0.000159	0.0425637	0.0258899	1	0.196328	1.84466e-07	3.652e-05
11	Cer(d18:1/24:0)	Ceramide	Cer	-0.0147335	0.0130627	0.987334	-0.00292762	0.38759	1	0.091605	0.124264	0.992431
12	Cer(d18:1/24:1)	Ceramide	Cer	0.223865	3.94167e-06	0.000946	0.115415	0.0229596	1	0.107698	0.0214729	0.992431
13	HexCer(d18:1/16:0)	Monohexosylceramide	MHC	-0.10179	0.829215	0.987334	0.194243	0.0908914	1	0.0571952	0.286849	0.992431
14	HexCer(d18:1/18:0)	Monohexosylceramide	MHC	0.0616022	0.283444	0.987334	-0.0119617	0.735593	1	-0.0546334	0.0283459	0.992431
15	HexCer(d18:1/20:0)	Monohexosylceramide	MHC	-0.0589578	0.947838	0.987334	0.0679446	0.847653	1	0.000218415	0.444293	0.992431
16	HexCer(d18:1/22:0)	Monohexosylceramide	MHC	-0.0663573	0.545002	0.987334	0.120851	0.489989	1	0.0902644	0.969458	0.992431
17	HexCer(d18:1/24:0)	Monohexosylceramide	MHC	-0.124711	0.330493	0.987334	0.102434	0.511309	1	0.0655538	0.724504	0.992431
18	HexCer(d18:1/24:1)	Monohexosylceramide	MHC	-0.175542	0.0091345	0.987334	0.145456	0.98632	1	0.025076	0.0412849	0.992431
19	Hex2Cer(d18:1/16:0)	Dihexosylceramide	DHC	-0.312183	0.0004397	0.0870606	0.0300734	0.0596682	1	-0.026988	0.0030028	0.351328
20	Hex2Cer(d18:1/18:0)	Dihexosylceramide	DHC	0.044474	0.0286441	0.987334	-0.0805484	0.590215	1	0.0843806	0.269612	0.992431
21	Hex2Cer(d18:1/20:0)	Dihexosylceramide	DHC	0.0753473	0.234966	0.987334	0.00812295	0.789534	1	0.0777989	0.992431	0.992431
22	Hex2Cer(d18:1/22:0)	Dihexosylceramide	DHC	0.0114856	0.30803	0.987334	0.0823795	0.788091	1	0.198675	0.19339	0.992431
23	Hex2Cer(d18:1/24:1)	Dihexosylceramide	DHC	-0.318322	0.0003211	0.0648622	0.105591	0.239368	1	0.0172879	0.0015914	0.210065
24	Hex2Cer(d18:1/24:0)	Dihexosylceramide	DHC	0.0428276	0.340517	0.987334	0.0512756	0.581753	1	0.170245	0.929015	0.992431
25	Hex3Cer(d18:1/16:0)	Trihexosylceramide	THC	-0.252578	0.0002556	0.052398	-0.07394	0.0767368	1	-0.022264	7.93e-05	0.012688
26	Hex3Cer(d18:1/18:0)	Trihexosylceramide	THC	-0.188347	0.0565596	0.987334	-0.144133	0.220035	1	-0.0472576	0.188015	0.992431
27	Hex3Cer(d18:1/20:0)	Trihexosylceramide	THC	-0.0741519	0.129878	0.987334	-0.0659882	0.324632	1	-0.0512143	0.0212134	0.992431
28	Hex3Cer(d18:1/22:0)	Trihexosylceramide	THC	-0.313105	0.0004181	0.08362	-0.0236854	0.293092	1	-0.0780455	2.7e-05	0.004563
29	Hex3Cer(d18:1/24:1)	Trihexosylceramide	THC	-0.272267	3.91344e-06	0.00094314	-0.115748	0.0579099	1	-0.0517936	1.0618e-06	0.00020068
30	Hex3Cer(d18:1/24:0)	Trihexosylceramide	THC	-0.225739	5.95e-05	0.0129549	-0.140585	0.0425708	1	-0.153745	6.16138e-10	1.337e-07
31	GM3(d18:1/16:0)	GM3 ganglioside	GM	-0.227625	0.0354023	0.987334	-0.0285904	0.206879	1	-0.0110585	0.0007557	0.105042
32	GM3(d18:1/18:0)	GM3 ganglioside	GM	-0.0290455	0.435698	0.987334	-0.0715123	0.0930601	1	-0.0919681	0.0029898	0.351328
33	GM3(d18:1/20:0)	GM3 ganglioside	GM	0.17297	0.0369712	0.987334	-0.0529798	0.55411	1	0.0309146	0.624821	0.992431
34	GM3(d18:1/22:0)	GM3 ganglioside	GM	0.0700804	0.0249164	0.987334	-0.125826	0.439996	1	0.0333744	0.422706	0.992431
35	GM3(d18:1/24:1)	GM3 ganglioside	GM	0.000706287	0.457107	0.987334	-0.178804	0.0081894	1	-0.095231	1.96906e-06	0.00036428
36	GM3(d18:1/24:0)	GM3 ganglioside	GM	-0.122358	0.116587	0.987334	-0.173928	0.0011045	0.260662	-0.136179	1.46216e-10	3.319e-08
37	SM(31:1)	Sphingomyelin	SM	-0.124022	0.0653797	0.987334	0.175744	0.0169931	1	0.209278	0.0001184	0.0184704
38	SM(32:1)	Sphingomyelin	SM	0.0497426	0.0175611	0.987334	0.148957	0.0013437	0.311738	0.260196	6.12184e-07	0.00011815
39	SM(32:2)	Sphingomyelin	SM	-0.201406	0.0449496	0.987334	0.20402	0.003645	0.76545	0.311085	1.91405e-11	4.536e-09
40	SM(33:1)	Sphingomyelin	SM	0.00434649	0.426103	0.987334	0.12434	0.22529	1	0.19846	0.0003363	0.0497724
41	SM(34:1)	Sphingomyelin	SM	-0.186007	0.19337	0.987334	-0.019845	0.257625	1	0.0445429	0.343103	0.992431
42	SM(34:2)	Sphingomyelin	SM	-0.113462	0.836598	0.987334	0.0669494	0.332143	1	0.219587	3.38e-05	0.0056784
43	SM(34:3)	Sphingomyelin	SM	-0.105773	0.247957	0.987334	0.0891672	0.463132	1	0.233242	0.0011921	0.162126
44	SM(35:1)	Sphingomyelin	SM	-0.057495	0.873498	0.987334	-0.0107949	0.486103	1	0.0846568	0.0444165	0.992431
45	SM(35:2)	Sphingomyelin	SM	-0.164235	0.179418	0.987334	-0.0171955	0.570886	1	0.0981092	0.0233057	0.992431
46	SM(36:1)	Sphingomyelin	SM	0.059428	0.0046881	0.787601	0.0671817	0.179527	1	0.17567	7.93114e-07	0.00015069
47	SM(36:2)	Sphingomyelin	SM	-0.0769124	0.693604	0.987334	0.0238432	0.690588	1	0.159295	0.0005445	0.078408
48	SM(36:3)	Sphingomyelin	SM	-0.197435	0.0416518	0.987334	0.0150867	0.792564	1	0.146918	0.056026	0.992431
49	SM(38:1)	Sphingomyelin	SM	-0.0647487	0.975593	0.987334	0.0161546	0.47324	1	0.175999	0.0236043	0.992431
50	SM(38:2)	Sphingomyelin	SM	-0.163725	9.03e-05	0.0193242	0.124695	0.389429	1	0.0647561	0.283317	0.992431
51	SM(39:1)	Sphingomyelin	SM	-0.000621659	0.82104	0.987334	0.0512261	0.69363	1	0.112891	0.0716215	0.992431
52	SM(41:1)	Sphingomyelin	SM	-0.00171556	0.189398	0.987334	0.124278	0.375938	1	0.24015	1.01e-05	0.001818
53	SM(41:2)	Sphingomyelin	SM	-0.0893658	0.0439959	0.987334	0.0321912	0.255134	1	0.0409212	0.440146	0.992431
54	SM(42:1)	Sphingomyelin	SM	-0.190934	0.250347	0.987334	0.101542	0.847095	1	0.228424	0.0294309	0.992431
55	LPC(14:0)	Lysophosphatidylcholine	LPC	0.0187675	0.385954	0.987334	0.176425	0.0036396	0.76545	0.184878	1e-05	0.00181
56	LPC(15:0)	Lysophosphatidylcholine	LPC	-0.229149	0.001284	0.23754	-0.0171585	0.14783	1	0.0371275	0.479277	0.992431
57	LPC(16:0)	Lysophosphatidylcholine	LPC	0.000143527	0.984529	0.987334	0.103348	0.747354	1	0.0400203	0.116151	0.992431
58	LPC(16:1)	Lysophosphatidylcholine	LPC	-0.014543	0.176323	0.987334	0.00790355	0.949483	1	0.0333801	0.294214	0.992431
59	LPC(17:0)	Lysophosphatidylcholine	LPC	-0.0414994	0.0037144	0.631448	-0.0527774	0.0084187	1	-0.193632	2.71889e-08	5.601e-06
60	LPC(17:1)	Lysophosphatidylcholine	LPC	-0.021363	0.005496	0.912336	-0.0584716	0.0324077	1	-0.114992	1.04e-05	0.0018512
61	LPC(18:0)	Lysophosphatidylcholine	LPC	-0.125688	0.0203512	0.987334	0.0215326	0.472695	1	-0.010288	0.0820391	0.992431
62	LPC(18:1)	Lysophosphatidylcholine	LPC	-0.104154	0.0004307	0.0857093	-0.0132415	0.0558026	1	-0.15347	4.87499e-11	1.141e-08
63	LPC(18:2)	Lysophosphatidylcholine	LPC	-0.0878511	0.000585	0.11232	-0.107104	0.0002885	0.0741445	-0.141936	1.52763e-14	3.85e-12
64	LPC(18:3)	Lysophosphatidylcholine	LPC	-0.00735258	0.0383305	0.987334	-0.00626778	0.179201	1	0.00771786	0.0013266	0.179091
65	LPC(20:0)	Lysophosphatidylcholine	LPC	-0.282793	3.55139e-08	9.944e-06	-0.104117	0.0026598	0.579836	-0.123637	5.99849e-11	1.392e-08
66	LPC(20:1)	Lysophosphatidylcholine	LPC	-0.0747639	1.38603e-06	0.00034512	0.0652233	0.012108	1	-0.15227	8.9731e-18	2.405e-15
67	LPC(20:2)	Lysophosphatidylcholine	LPC	-0.0699832	0.0001392	0.0290928	0.134514	0.543245	1	-0.180391	7.25234e-13	1.791e-10
68	LPC(20:3)	Lysophosphatidylcholine	LPC	-0.0299557	0.795437	0.987334	0.0951953	0.0140799	1	0.00806955	0.60124	0.992431
69	LPC(20:4)	Lysophosphatidylcholine	LPC	0.0188942	0.904443	0.987334	-0.138889	0.119861	1	-0.150331	9.08152e-08	1.834e-05
70	LPC(20:5)	Lysophosphatidylcholine	LPC	0.0715564	0.70307	0.987334	-0.0332909	0.875851	1	0.0353932	0.0714323	0.992431
71	LPC(22:0)	Lysophosphatidylcholine	LPC	-0.219404	3.3768e-06	0.00082056	-0.1164	0.0056452	1	-0.0885345	1.0972e-08	2.315e-06
72	LPC(22:1)	Lysophosphatidylcholine	LPC	-0.0919197	7.05e-05	0.015228	-0.0638209	0.0007576	0.185612	-0.183546	2.86246e-17	7.586e-15
73	LPC(22:6)	Lysophosphatidylcholine	LPC	0.035337	0.919877	0.987334	-0.103142	0.288372	1	-0.0292198	0.0062924	0.692164
74	LPC(24:0)	Lysophosphatidylcholine	LPC	-0.181069	3.86e-05	0.008492	-0.0864185	0.0129153	1	-0.0471421	4.25573e-07	8.299e-05
75	LPC(26:0)	Lysophosphatidylcholine	LPC	-0.358753	4.02712e-07	0.0001043	-0.0434437	0.217682	1	-0.110321	4.31263e-10	9.402e-08
76	PC(28:0)	Phosphatidylcholine	PC	-0.0441957	0.190938	0.987334	0.165021	7.37375e-06	0.0020794	0.0989974	1.07e-05	0.0018939
77	PC(30:0)	Phosphatidylcholine	PC	0.102732	0.0015652	0.284866	0.233662	2.41079e-07	7.353e-05	0.137682	1.01817e-07	2.047e-05
78	PC(32:0)	Phosphatidylcholine	PC	0.054531	0.0090098	0.987334	0.147778	0.0964037	1	0.110728	0.214155	0.992431
79	PC(32:1)	Phosphatidylcholine	PC	0.167802	2.07e-05	0.0046782	0.147764	2.03e-05	0.0056434	0.169446	4.275e-10	9.362e-08
80	PC(32:2)	Phosphatidylcholine	PC	0.0432578	0.0275918	0.987334	0.145563	0.0016821	0.380155	0.199311	2.95533e-08	6.058e-06
81	PC(32:3)	Phosphatidylcholine	PC	-0.152395	0.0728852	0.987334	-0.00555805	0.558089	1	0.113074	0.0223266	0.992431
82	PC(34:0)	Phosphatidylcholine	PC	0.0784791	0.27264	0.987334	0.0662227	0.422358	1	0.00638122	0.648037	0.992431
83	PC(34:1)	Phosphatidylcholine	PC	0.175954	0.0010452	0.197543	0.0471982	0.0329959	1	0.0174141	0.0806256	0.992431
84	PC(34:2)	Phosphatidylcholine	PC	-0.0175875	0.0172141	0.987334	0.112311	0.0839722	1	0.118827	0.0720185	0.992431
85	PC(34:3)	Phosphatidylcholine	PC	0.00731078	0.29688	0.987334	0.0385159	0.129585	1	0.136877	0.0155838	0.992431
86	PC(34:4)	Phosphatidylcholine	PC	0.0389735	0.0330202	0.987334	0.106084	0.000543	0.135207	0.159154	3.0116e-06	0.00054842
87	PC(34:5)	Phosphatidylcholine	PC	0.142335	0.0264352	0.987334	0.147147	0.0009297	0.223128	0.196397	2.15768e-06	0.00039701
88	PC(36:1)	Phosphatidylcholine	PC	0.0622563	0.0720356	0.987334	0.132103	0.0007331	0.180343	0.0755616	4.98e-05	0.008217
89	PC(36:2)	Phosphatidylcholine	PC	-0.0485614	0.271087	0.987334	0.127337	0.0180702	1	0.11517	0.0007073	0.0997293
90	PC(36:3)	Phosphatidylcholine	PC	-0.00163744	0.122804	0.987334	0.116844	0.0030978	0.656734	0.123258	0.002986	0.351328
91	PC(18:1/18:3)	Phosphatidylcholine	PC	-0.0271874	0.169677	0.987334	0.00690928	0.451311	1	-0.0180425	0.138549	0.992431
92	PC(16:0/20:4)	Phosphatidylcholine	PC	0.153365	9.57e-05	0.0203841	-0.0244931	0.0325	1	0.044436	0.10017	0.992431
93	PC(36:5)	Phosphatidylcholine	PC	0.172697	0.0005644	0.109494	0.0580492	0.0087284	1	0.142395	0.005058	0.576612
94	PC(36:6)	Phosphatidylcholine	PC	0.0747459	0.0693853	0.987334	0.0510165	0.016131	1	0.180226	1.42e-05	0.002485
95	PC(38:2)	Phosphatidylcholine	PC	-0.131687	0.0286388	0.987334	0.197671	0.0515069	1	0.144744	0.0919755	0.992431
96	PC(38:3)	Phosphatidylcholine	PC	-0.0240304	0.0253795	0.987334	0.148282	2.8515e-07	8.669e-05	0.274086	1.22345e-20	3.438e-18
97	PC(38:4)	Phosphatidylcholine	PC	-0.0462198	0.187159	0.987334	-0.0435523	0.0633335	1	0.0932612	0.0193478	0.992431
98	PC(38:5)	Phosphatidylcholine	PC	-0.101675	0.570679	0.987334	-0.130822	0.955656	1	-0.0797504	0.163271	0.992431
99	PC(18:2/20:4)	Phosphatidylcholine	PC	0.0750802	0.209145	0.987334	0.0374533	0.209964	1	-0.0226969	0.562777	0.992431
100	PC(16:0/22:6)	Phosphatidylcholine	PC	0.120568	0.141068	0.987334	-0.0977498	0.688393	1	0.0524691	0.617303	0.992431
101	PC(38:7)	Phosphatidylcholine	PC	0.0707546	0.81694	0.987334	-0.058883	0.825585	1	0.0514984	0.885638	0.992431
102	PC(40:5)	Phosphatidylcholine	PC	-0.114107	0.482233	0.987334	-0.0481274	0.0177764	1	0.0459697	2.09e-05	0.0035948
103	PC(40:6)	Phosphatidylcholine	PC	-0.0104164	0.193329	0.987334	-0.0372475	0.162009	1	0.158814	1.69901e-07	3.381e-05
104	PC(40:7)	Phosphatidylcholine	PC	-0.144277	0.0013364	0.245898	-0.134398	0.0659548	1	-0.0820559	0.0059686	0.662515
105	PC(29:0)	Phosphatidylcholine	PC	-0.0317515	0.669382	0.987334	0.239802	0.000543	0.135207	0.203761	0.0020486	0.260172
106	PC(31:0)	Phosphatidylcholine	PC	0.115258	0.0033945	0.580459	0.126275	0.0003919	0.0991507	0.102918	4.33664e-08	8.847e-06
107	PC(31:1)	Phosphatidylcholine	PC	0.022657	0.398868	0.987334	0.0209704	0.587664	1	0.121068	0.0002188	0.0332576
108	PC(33:0)	Phosphatidylcholine	PC	0.0282961	0.490046	0.987334	0.00709897	0.822009	1	-0.0669675	0.681441	0.992431
109	PC(33:1)	Phosphatidylcholine	PC	0.0782368	0.170424	0.987334	0.0695029	0.0357184	1	0.0452924	4.07e-05	0.0067562
110	PC(33:2)	Phosphatidylcholine	PC	-0.0321857	0.590626	0.987334	0.0668824	0.315872	1	0.114388	0.0024606	0.300193
111	PC(33:3)	Phosphatidylcholine	PC	-0.0300181	0.502631	0.987334	0.100714	0.3611	1	0.174474	0.00479	0.55085
112	PC(35:0)	Phosphatidylcholine	PC	-0.0402158	0.777541	0.987334	0.0188644	0.997477	1	-0.111473	0.685711	0.992431
113	PC(35:1)	Phosphatidylcholine	PC	0.0369844	0.763099	0.987334	-0.0479637	0.879047	1	-0.0693394	0.85474	0.992431
114	PC(35:2)	Phosphatidylcholine	PC	0.0207463	0.513291	0.987334	-0.139874	0.0010546	0.250995	-0.0912206	0.0292092	0.992431
115	PC(35:3)	Phosphatidylcholine	PC	-0.0339937	0.546556	0.987334	0.0209777	0.451716	1	0.030438	0.0892548	0.992431
116	PC(35:4)	Phosphatidylcholine	PC	0.121053	0.0191541	0.987334	0.0253525	0.0909402	1	0.108174	0.0021157	0.266578
117	PC(35:5)	Phosphatidylcholine	PC	0.0990093	0.0364598	0.987334	0.000765602	0.148191	1	0.07041	0.0331055	0.992431
118	PC(37:4)	Phosphatidylcholine	PC	0.0930311	0.616929	0.987334	-0.109754	0.148616	1	-0.0892403	0.0858849	0.992431
119	PC(37:5)	Phosphatidylcholine	PC	0.0645065	0.681038	0.987334	-0.0200822	0.474778	1	0.00461523	0.902413	0.992431
120	PC(37:6)	Phosphatidylcholine	PC	-0.00364925	0.957024	0.987334	-0.0329031	0.698891	1	0.12218	0.0318766	0.992431
121	PC(39:6)	Phosphatidylcholine	PC	-0.0534672	0.106422	0.987334	-0.207817	0.0006077	0.150102	-0.14146	0.0019218	0.24599
122	LPC(O-20:0)	Lysoalkylphosphatidylcholine	LPC(O)	-0.234323	4.19495e-09	1.196e-06	0.023405	0.0010977	0.260155	-0.184677	4.2305e-12	1.028e-09
123	LPC(O-22:0)	Lysoalkylphosphatidylcholine	LPC(O)	-0.107775	0.0005295	0.103782	0.0858456	0.0049606	1	-0.125944	6.56239e-07	0.000126
124	LPC(O-22:1)	Lysoalkylphosphatidylcholine	LPC(O)	-0.188244	9.52958e-12	2.935e-09	0.0705991	0.0019918	0.44218	-0.158984	6.98946e-15	1.775e-12
125	LPC(O-24:0)	Lysoalkylphosphatidylcholine	LPC(O)	0.020609	0.475965	0.987334	0.0675194	0.0686416	1	-0.0965424	5.96e-05	0.0096278
126	LPC(O-24:1)	Lysoalkylphosphatidylcholine	LPC(O)	-0.0551112	0.0010839	0.203773	0.191841	0.257093	1	-0.0180904	0.0001433	0.0220682
127	LPC(O-24:2)	Lysoalkylphosphatidylcholine	LPC(O)	-0.213258	7.70462e-10	2.25e-07	0.111113	0.0052758	1	-0.214419	2.42993e-17	6.464e-15
128	PC(O-30:0)	Alkylphosphatidylcholine	PC(O)	-0.122578	0.0110804	0.987334	0.235541	0.249654	1	-0.0236749	0.63239	0.992431
129	PC(O-32:0)	Alkylphosphatidylcholine	PC(O)	-0.0455871	0.0798539	0.987334	0.284477	0.833761	1	0.0662916	0.438512	0.992431
130	PC(O-32:1)	Alkylphosphatidylcholine	PC(O)	-0.120807	5.07e-05	0.0111033	0.10714	0.221769	1	-0.0976186	0.0007425	0.10395
131	PC(P-32:0)	Alkenylphosphatidylcholine	PC(P)	-0.143553	0.0022745	0.404861	0.0720531	0.0494908	1	-0.0116974	0.0211875	0.992431
132	PC(O-32:2)	Alkylphosphatidylcholine	PC(O)	0.0213486	0.390733	0.987334	0.0897663	0.348373	1	-0.0344325	0.930266	0.992431
133	PC(P-32:1)	Alkenylphosphatidylcholine	PC(P)	-0.147144	1.84175e-06	0.00045307	0.0538807	0.167494	1	-0.0762712	0.0009938	0.137144
134	PC(O-34:0)	Alkylphosphatidylcholine	PC(O)	-0.085188	0.799395	0.987334	0.162283	0.510746	1	0.0217829	0.980039	0.992431
135	PC(O-34:1)	Alkylphosphatidylcholine	PC(O)	-0.0963536	0.0002575	0.05253	0.121188	0.117836	1	-0.161622	3.06499e-10	6.804e-08
136	PC(O-34:2)	Alkylphosphatidylcholine	PC(O)	0.00189023	0.0015498	0.283613	0.210286	0.62025	1	-0.0490304	0.0088027	0.959494
137	PC(P-34:1)	Alkenylphosphatidylcholine	PC(P)	-0.245135	2.70936e-10	8.02e-08	-0.0361339	0.0016776	0.380155	-0.29724	2.80494e-19	7.77e-17
138	PC(P-34:2)	Alkenylphosphatidylcholine	PC(P)	-0.0911802	6.35155e-06	0.00149897	0.0623274	0.0119801	1	-0.168014	1.10352e-06	0.00020746
139	PC(O-34:4)	Alkylphosphatidylcholine	PC(O)	-0.0722879	0.0278732	0.987334	0.0762797	0.496181	1	0.00260729	0.72525	0.992431
140	PC(O-35:4)	Alkylphosphatidylcholine	PC(O)	0.0263499	0.95616	0.987334	0.0380731	0.36202	1	-0.000869796	0.0472464	0.992431
141	PC(O-36:0)	Alkylphosphatidylcholine	PC(O)	0.084981	0.851403	0.987334	0.267503	0.131075	1	0.206486	0.0016169	0.211814
142	PC(O-36:1)	Alkylphosphatidylcholine	PC(O)	-0.0506649	0.134841	0.987334	0.096475	0.270517	1	-0.134537	0.0002325	0.0351075
143	PC(O-36:2)	Alkylphosphatidylcholine	PC(O)	-0.132664	0.0001773	0.0365238	0.0401142	0.0068049	1	-0.17986	6.70458e-09	1.421e-06
144	PC(O-36:3)	Alkylphosphatidylcholine	PC(O)	-0.0189889	0.0773247	0.987334	0.23933	0.328732	1	0.0176736	0.573222	0.992431
145	PC(P-36:2)	Alkenylphosphatidylcholine	PC(P)	-0.189007	2.76e-05	0.0061272	-0.0637958	0.0011094	0.260709	-0.274072	2.26548e-10	5.097e-08
146	PC(O-36:4)	Alkylphosphatidylcholine	PC(O)	0.0731157	0.106849	0.987334	-0.0453346	0.736158	1	-0.00910051	0.631216	0.992431
147	PC(O-36:5)	Alkylphosphatidylcholine	PC(O)	0.119527	0.078154	0.987334	-0.0891283	0.613714	1	-0.0371187	0.318922	0.992431
148	PC(P-36:5)	Alkenylphosphatidylcholine	PC(P)	0.0814114	0.222256	0.987334	0.0360906	0.461798	1	0.0901573	0.00135	0.1809
149	PC(O-38:4)	Alkylphosphatidylcholine	PC(O)	-0.0554145	0.173979	0.987334	-0.0659596	0.646003	1	-0.109007	0.183153	0.992431
150	PC(O-38:5)	Alkylphosphatidylcholine	PC(O)	-0.118309	0.63235	0.987334	-0.0231222	0.386179	1	-0.0315606	0.107929	0.992431
151	PC(P-38:5)	Alkenylphosphatidylcholine	PC(P)	-0.0312468	0.749837	0.987334	0.0141163	0.470108	1	0.0248774	0.790979	0.992431
152	PC(P-40:5) or PC(O-40:6)	Alkenylphosphatidylcholine	PC(P)	0.0317245	0.221334	0.987334	-0.0728496	0.278375	1	-0.0992683	0.20572	0.992431
153	SM(37:2)	Sphingomyelin	SM	-0.0236199	0.337104	0.987334	0.0574079	0.727827	1	0.102616	0.0102645	0.992431
154	PC(O-40:7)	Alkylphosphatidylcholine	PC(O)	0.0573111	0.555443	0.987334	0.116612	0.550058	1	0.0973136	0.921343	0.992431
155	LPE(16:0)	Lysophosphatidylethanolamine	LPE	0.0206462	0.502893	0.987334	-0.0196	1	1	-0.0476899	0.0026384	0.316608
156	LPE(18:0)	Lysophosphatidylethanolamine	LPE	-0.0133399	0.63276	0.987334	-0.0383582	0.840592	1	-0.0238758	0.0751729	0.992431
157	LPE(18:1)	Lysophosphatidylethanolamine	LPE	-0.049549	0.832782	0.987334	-0.0637558	0.793719	1	-0.0488229	0.121441	0.992431
158	LPE(18:2)	Lysophosphatidylethanolamine	LPE	0.0412345	0.384908	0.987334	0.0432282	0.555199	1	-0.0335089	0.0324149	0.992431
159	LPE(20:4)	Lysophosphatidylethanolamine	LPE	-0.111302	0.833575	0.987334	-0.0944327	0.519219	1	-0.0464144	0.0269406	0.992431
160	LPE(22:6)	Lysophosphatidylethanolamine	LPE	-0.00933615	0.239709	0.987334	-0.0990858	0.486176	1	0.0163052	0.0145126	0.992431
161	PE(32:1)	Phosphatidylethanolamine	PE	0.170789	1.18681e-07	3.216e-05	0.0847598	5.74e-05	0.0156128	0.154618	2.33119e-10	5.222e-08
162	PE(34:1)	Phosphatidylethanolamine	PE	0.231122	1.44517e-10	4.336e-08	0.0774617	0.0004192	0.105638	0.160843	1.35219e-08	2.826e-06
163	PE(34:2)	Phosphatidylethanolamine	PE	0.0912454	1.27141e-06	0.00031912	0.124735	0.0018376	0.41346	0.174537	3.0133e-06	0.00054842
164	PE(34:3)	Phosphatidylethanolamine	PE	0.0916496	0.0002902	0.0589106	0.128283	0.0039296	0.821286	0.170105	0.0003753	0.0551691
165	PE(36:1)	Phosphatidylethanolamine	PE	0.241825	3.17634e-11	9.688e-09	0.132081	4.46393e-06	0.00128115	0.261036	1.32212e-19	3.689e-17
166	PE(36:2)	Phosphatidylethanolamine	PE	0.173184	2.95262e-08	8.297e-06	0.142688	0.0001639	0.0432696	0.219474	3.00198e-11	7.085e-09
167	PE(36:3)	Phosphatidylethanolamine	PE	0.0898452	0.0001009	0.0213908	0.106864	0.0041757	0.868546	0.183593	0.0005278	0.076531
168	PE(36:4)	Phosphatidylethanolamine	PE	0.194401	1.7167e-09	4.961e-07	0.0674206	0.0019531	0.435541	0.123511	0.0024125	0.29915
169	PE(36:5)	Phosphatidylethanolamine	PE	0.133811	2.18e-05	0.004905	0.0678543	0.0016613	0.378776	0.120871	0.0126703	0.992431
170	PE(38:3)	Phosphatidylethanolamine	PE	0.20368	1.67837e-09	4.867e-07	0.144746	3.12e-05	0.00858	0.208325	2.65538e-09	5.683e-07
171	PE(38:4)	Phosphatidylethanolamine	PE	0.23297	1.02731e-09	2.989e-07	0.0719307	0.0030883	0.656734	0.161618	5.98e-05	0.0096278
172	PE(38:5)	Phosphatidylethanolamine	PE	0.171339	1.35278e-06	0.0003382	0.0521284	0.0139674	1	0.0997434	0.304395	0.992431
173	PE(38:6)	Phosphatidylethanolamine	PE	0.249816	3.86043e-09	1.104e-06	-0.00969045	0.0614284	1	0.126342	0.0156723	0.992431
174	PE(40:5)	Phosphatidylethanolamine	PE	0.0865826	1.49622e-06	0.00037106	0.12268	0.0006062	0.150102	0.239546	3.35455e-07	6.575e-05
175	PE(40:6)	Phosphatidylethanolamine	PE	0.276345	1.82665e-11	5.59e-09	0.0389684	0.0029208	0.630893	0.245121	1.44184e-10	3.287e-08
176	PE(40:7)	Phosphatidylethanolamine	PE	0.220644	4.50452e-06	0.00107658	0.0168909	0.179729	1	0.117936	0.37488	0.992431
177	PE(35:1)	Phosphatidylethanolamine	PE	0.181743	2.40624e-07	6.328e-05	0.0402371	0.0047482	0.982877	0.0788301	1.18388e-06	0.00022139
178	PE(35:2)	Phosphatidylethanolamine	PE	0.173739	9.41164e-06	0.0021835	0.110336	0.007774	1	0.142684	1.21e-05	0.0021296
179	PE(O-34:1)	Alkylphosphatidylethanolamine	PE(O)	0.142172	0.0318957	0.987334	0.0735511	0.21459	1	-0.0248379	0.522624	0.992431
180	PE(O-34:2)	Alkylphosphatidylethanolamine	PE(O)	0.021095	0.166715	0.987334	0.185142	0.621233	1	0.0431364	0.752476	0.992431
181	PE(O-36:2)	Alkylphosphatidylethanolamine	PE(O)	0.00610292	0.942085	0.987334	0.0705926	0.775546	1	-0.0345236	0.882872	0.992431
182	PE(O-36:3)	Alkylphosphatidylethanolamine	PE(O)	-0.0113328	0.880507	0.987334	0.0700539	0.744364	1	0.0430148	0.263538	0.992431
183	PE(O-36:4)	Alkylphosphatidylethanolamine	PE(O)	0.0805129	0.120829	0.987334	0.0809236	0.468807	1	0.0966124	0.0234444	0.992431
184	PE(O-36:5)	Alkylphosphatidylethanolamine	PE(O)	0.15026	0.987335	0.987334	0.0566575	0.95648	1	0.0822625	0.298732	0.992431
185	PE(O-38:4)	Alkylphosphatidylethanolamine	PE(O)	-0.0643819	0.295907	0.987334	0.0822336	0.416282	1	0.0326191	0.0685285	0.992431
186	PE(O-38:5)	Alkylphosphatidylethanolamine	PE(O)	0.0326994	0.177202	0.987334	0.0102253	0.721242	1	0.0302062	0.184969	0.992431
187	PE(O-38:6)	Alkylphosphatidylethanolamine	PE(O)	0.16807	0.000827	0.157957	0.0301457	0.423672	1	0.0996493	0.0094686	0.992431
188	PE(O-40:5)	Alkylphosphatidylethanolamine	PE(O)	-0.0428597	0.206501	0.987334	-0.024984	0.807523	1	-0.0792376	0.984571	0.992431
189	PE(O-40:6)	Alkylphosphatidylethanolamine	PE(O)	0.0547706	0.0691703	0.987334	0.0835018	0.466959	1	0.0772387	0.237182	0.992431
190	PE(O-40:7)	Alkylphosphatidylethanolamine	PE(O)	0.0645421	0.20572	0.987334	0.0066154	0.692001	1	0.0679762	0.595095	0.992431
191	PE(P-34:1)	Alkenylphosphatidylethanolamine	PE(P)	0.037421	0.0774323	0.987334	0.0190008	0.256675	1	0.0245798	0.033079	0.992431
192	PE(P-34:2)	Alkenylphosphatidylethanolamine	PE(P)	0.00914463	0.255382	0.987334	0.180385	0.151593	1	0.0595019	0.0109502	0.992431
193	PE(P-36:4)	Alkenylphosphatidylethanolamine	PE(P)	0.143654	0.0001413	0.0293904	0.12705	0.0452628	1	0.205313	3.08969e-07	6.087e-05
194	PE(P-38:6)	Alkenylphosphatidylethanolamine	PE(P)	0.309975	4.53713e-06	0.00107984	0.0628161	0.360055	1	0.147237	0.0005984	0.0849728
195	PE(P-36:1)	Alkenylphosphatidylethanolamine	PE(P)	0.0149401	0.025095	0.987334	0.0098981	0.098481	1	-0.0266103	0.0637392	0.992431
196	PE(P-36:2)	Alkenylphosphatidylethanolamine	PE(P)	-0.0308147	0.463408	0.987334	0.0232641	0.989536	1	-0.0371604	0.540785	0.992431
197	PE(P-38:4)	Alkenylphosphatidylethanolamine	PE(P)	0.0595476	0.0024138	0.424829	0.0125015	0.435364	1	0.108239	0.0011708	0.1604
198	PE(P-40:5)	Alkenylphosphatidylethanolamine	PE(P)	0.0450068	0.0695005	0.987334	0.0755977	0.511426	1	0.0506887	0.306042	0.992431
199	PE(P-40:6)	Alkenylphosphatidylethanolamine	PE(P)	0.111022	0.000836	0.15884	-0.0389395	0.668818	1	0.0418405	0.224644	0.992431
200	PG(34:1)	Phosphatidylglycerol	PG	0.181114	2.33e-05	0.0051959	0.00685938	0.0342577	1	0.0429515	0.0022971	0.287137
201	PG(34:2)	Phosphatidylglycerol	PG	0.142307	0.002767	0.481458	-0.0176778	0.217016	1	-0.00491112	0.014532	0.992431
202	PG(36:1)	Phosphatidylglycerol	PG	0.20502	4.96134e-09	1.409e-06	0.113255	6.7243e-06	0.00190298	0.179805	4.54524e-15	1.159e-12
203	PG(36:2)	Phosphatidylglycerol	PG	0.0797083	8.49026e-06	0.00197823	0.00573088	0.0105885	1	0.193455	1.15478e-11	2.748e-09
204	PS(36:1)	Phosphatidylserine	PS	0.146456	0.239304	0.987334	0.257253	0.0477536	1	0.252829	5.95e-05	0.0096278
205	PS(36:2)	Phosphatidylserine	PS	0.0638765	0.921617	0.987334	0.229485	0.10511	1	0.218694	0.0052844	0.591853
206	PS(38:3)	Phosphatidylserine	PS	0.112177	0.426761	0.987334	0.232693	0.0420555	1	0.231228	0.0005195	0.075847
207	PS(38:4)	Phosphatidylserine	PS	0.0748029	0.807857	0.987334	0.206337	0.235787	1	0.239537	0.0024345	0.299443
208	PS(38:5)	Phosphatidylserine	PS	0.00981493	0.583736	0.987334	0.220477	0.122432	1	0.216556	0.0188225	0.992431
209	PS(40:5)	Phosphatidylserine	PS	0.151127	0.153619	0.987334	0.29172	0.04696	1	0.268267	0.0019051	0.245758
210	PS(40:6)	Phosphatidylserine	PS	0.154118	0.0861871	0.987334	0.199488	0.279715	1	0.288514	0.0001324	0.020522
211	PI(32:1)	Phosphatidylinositol	PI	0.137113	7.92e-05	0.017028	0.205389	1.16543e-09	3.706e-07	0.223461	2.20499e-16	5.755e-14
212	PI(32:0)	Phosphatidylinositol	PI	0.18618	8.47627e-08	2.348e-05	0.223519	1.3048e-08	4.11e-06	0.158766	1.50885e-12	3.712e-10
213	PI(34:1)	Phosphatidylinositol	PI	0.17378	2.92e-05	0.0064532	0.137635	3.96325e-07	0.00011771	0.124635	1.17206e-09	2.532e-07
214	PI(34:0)	Phosphatidylinositol	PI	0.215893	2.19183e-07	5.808e-05	0.190737	1.96e-05	0.0054684	0.00347237	9.54e-05	0.0150732
215	PI(36:4)	Phosphatidylinositol	PI	0.00200302	0.0180046	0.987334	0.154735	3.70596e-07	0.00011138	0.161429	1.30388e-08	2.738e-06
216	PI(36:3)	Phosphatidylinositol	PI	-0.161418	0.29791	0.987334	0.117198	0.0022933	0.504526	0.0554728	0.189365	0.992431
217	PI(36:2)	Phosphatidylinositol	PI	-0.055334	0.298276	0.987334	0.0815812	0.0263176	1	0.0811266	0.0795203	0.992431
218	PI(36:1)	Phosphatidylinositol	PI	0.0848047	0.0148286	0.987334	0.061051	0.0012631	0.295565	-0.00175204	0.0052347	0.591521
219	PI(36:0)	Phosphatidylinositol	PI	0.284421	1.78772e-07	4.755e-05	0.115937	0.0004871	0.122262	0.0564091	5.58e-05	0.0091512
220	PI(38:6)	Phosphatidylinositol	PI	-0.0381917	0.428475	0.987334	0.100089	0.0008144	0.197085	0.153487	0.0005677	0.0811811
221	PI(38:5)	Phosphatidylinositol	PI	-0.230114	0.0690188	0.987334	0.050439	0.0125732	1	0.0393149	0.351186	0.992431
222	PI(38:4)	Phosphatidylinositol	PI	0.0170921	0.0250077	0.987334	-0.040884	0.0805213	1	0.0561864	0.123944	0.992431
223	PI(38:3)	Phosphatidylinositol	PI	0.117408	0.0132179	0.987334	0.119411	0.0023372	0.511847	0.182916	0.0002372	0.03558
224	PI(38:2)	Phosphatidylinositol	PI	0.103178	0.192938	0.987334	0.104907	0.0432733	1	-0.0371143	0.804353	0.992431
225	PI(40:6)	Phosphatidylinositol	PI	0.124132	0.0086265	0.987334	0.0232453	0.0058941	1	0.133725	0.0032993	0.382719
226	PI(40:5)	Phosphatidylinositol	PI	0.0697836	0.0018913	0.338543	0.0723217	0.0030465	0.651951	0.190543	1.73e-05	0.0029929
227	PI(40:4)	Phosphatidylinositol	PI	0.0933418	0.0016623	0.300876	0.0877225	1.74e-05	0.004872	0.0108223	0.0191255	0.992431
228	Cholesterol	Cholesterol	COH	-0.0323374	0.172383	0.987334	0.108354	0.0333789	1	0.199699	6.72005e-07	0.00012835
229	CE(14:0)	Cholesteryl ester	CE	0.0987761	2.83147e-06	0.00069371	0.161657	1.53485e-08	4.819e-06	0.151657	2.42742e-15	6.214e-13
230	CE(15:0)	Cholesteryl ester	CE	0.0478169	0.0025264	0.44212	0.111405	0.0003481	0.0891136	0.138109	5.75778e-12	1.393e-09
231	CE(16:0)	Cholesteryl ester	CE	0.0793351	1.98e-05	0.0044946	0.149873	0.0001094	0.0292098	0.168968	1.58606e-10	3.584e-08
232	CE(16:1)	Cholesteryl ester	CE	0.226488	5.11167e-07	0.00013137	0.15688	3.91232e-07	0.00011659	0.210512	9.17749e-17	2.414e-14
233	CE(16:2)	Cholesteryl ester	CE	CE(16:2)	0.345178	0.987334	0.192864	2.95967e-07	8.968e-05	0.238877	1.92107e-19	5.341e-17
234	CE(17:0)	Cholesteryl ester	CE	-0.0277301	0.382434	0.987334	-0.0118862	0.390089	1	-0.0304378	0.0025823	0.312458
235	CE(17:1)	Cholesteryl ester	CE	-0.0653261	0.017781	0.987334	0.03692	0.0184711	1	0.103619	1.38613e-07	2.772e-05
236	CE(18:0)	Cholesteryl ester	CE	-0.0642622	0.123449	0.987334	0.0694268	0.0495505	1	0.117039	6.33135e-08	1.285e-05
237	CE(18:1)	Cholesteryl ester	CE	0.110442	0.0005774	0.111438	0.142825	0.0002567	0.0662286	0.0736453	5.89421e-07	0.00011435
238	CE(18:2)	Cholesteryl ester	CE	0.122376	8.87282e-08	2.44e-05	0.0761006	0.0002445	0.0633255	0.184457	2.27434e-14	5.709e-12
239	CE(18:3)	Cholesteryl ester	CE	0.125891	9.9349e-06	0.00229496	0.154549	1.01e-05	0.0028381	0.228086	8.24172e-16	2.126e-13
240	CE(20:1)	Cholesteryl ester	CE	-0.209816	0.0029922	0.517651	-0.0385989	0.0273457	1	-0.0436476	0.0018384	0.238992
241	CE(20:2)	Cholesteryl ester	CE	-0.0972189	0.83565	0.987334	0.171414	0.0141086	1	0.0855427	2.42e-05	0.004114
242	CE(20:3)	Cholesteryl ester	CE	0.154107	2.74198e-07	7.157e-05	0.118394	1.69705e-07	5.21e-05	0.270256	5.88132e-27	1.776e-24
243	CE(20:4)	Cholesteryl ester	CE	0.12602	8.37667e-07	0.00021193	0.0133894	0.0015637	0.359651	0.193296	1.56147e-13	3.872e-11
244	CE(20:5)	Cholesteryl ester	CE	0.136996	1.73e-05	0.0039444	0.0682622	0.0028117	0.610139	0.225709	1.15904e-10	2.654e-08
245	CE(22:0)	Cholesteryl ester	CE	-0.0879781	0.050095	0.987334	0.0357987	0.0541146	1	0.207437	7.88047e-12	1.891e-09
246	CE(22:1)	Cholesteryl ester	CE	-0.0746956	0.916395	0.987334	0.0873922	0.749203	1	0.0765599	0.133089	0.992431
247	CE(22:4)	Cholesteryl ester	CE	-0.0406186	0.0388339	0.987334	-0.0364445	0.0122004	1	-0.00387205	0.0001098	0.0172386
248	CE(22:5)	Cholesteryl ester	CE	0.095589	0.0001194	0.025074	-0.0170661	0.002142	0.473382	0.130841	8.5965e-12	2.055e-09
249	CE(22:6)	Cholesteryl ester	CE	0.112247	5.97e-05	0.0129549	-0.00262002	0.0260195	1	0.198239	6.72185e-12	1.62e-09
250	CE(24:0)	Cholesteryl ester	CE	-0.0499444	0.004768	0.796256	0.0882816	0.0181731	1	0.172272	2.82621e-10	6.302e-08
251	CE(24:1)	Cholesteryl ester	CE	-0.0330372	0.201876	0.987334	0.0999388	0.179249	1	0.125419	2.28e-05	0.0038988
252	CE(24:4)	Cholesteryl ester	CE	-0.0109295	0.213477	0.987334	0.025168	0.838055	1	-0.113211	0.0565411	0.992431
253	CE(24:5)	Cholesteryl ester	CE	0.0539931	0.0495401	0.987334	0.0358784	0.0119431	1	-0.0109001	0.0013832	0.183966
254	CE(24:6)	Cholesteryl ester	CE	0.0610806	0.0211732	0.987334	0.0400612	0.0007727	0.188539	0.0675026	1.04e-05	0.0018512
255	DG(14:0/16:0)	Diacylglycerol	DAG	0.0771633	5.05388e-07	0.00013039	0.117174	6.58407e-07	0.00019423	0.217023	9.96931e-22	2.871e-19
256	DG(14:0/18:1)	Diacylglycerol	DAG	0.0364832	1.47e-05	0.003381	0.125343	2.16867e-06	0.00062891	0.247085	5.59286e-22	1.616e-19
257	DG(14:0/18:2)	Diacylglycerol	DAG	-0.001098	0.0004548	0.0895956	0.133649	4.37e-05	0.0119738	0.255445	4.96947e-18	1.347e-15
258	DG(16:0/16:0)	Diacylglycerol	DAG	0.158353	4.96795e-13	1.545e-10	0.081802	1.5049e-06	0.00043943	0.292968	3.53223e-28	1.088e-25
259	DG(16:0/18:0)	Diacylglycerol	DAG	0.158792	2.82761e-12	8.766e-10	0.125398	3.71453e-07	0.00011138	0.234275	6.53381e-25	1.947e-22
260	DG(16:0/18:1)	Diacylglycerol	DAG	0.194808	4.76047e-13	1.485e-10	0.100931	2.36e-05	0.0065372	0.333831	7.88225e-29	2.436e-26
261	DG(16:0/18:2)	Diacylglycerol	DAG	0.0846682	1.22098e-08	3.443e-06	0.122184	0.0010056	0.240338	0.349519	1.77092e-22	5.153e-20
262	DG(16:0/20:3)	Diacylglycerol	DAG	0.168111	1.0571e-11	3.245e-09	0.121211	8.5794e-07	0.00025138	0.238123	2.03532e-18	5.556e-16
263	DG(16:0/20:4)	Diacylglycerol	DAG	0.225751	3.10043e-15	9.859e-13	0.0422097	6.7e-05	0.01809	0.271699	1.84543e-21	5.278e-19
264	DG(16:0/22:5)	Diacylglycerol	DAG	0.113468	2.09008e-09	5.999e-07	0.0661132	0.0003501	0.0892755	0.22592	2.33292e-14	5.832e-12
265	DG(16:0/22:6)	Diacylglycerol	DAG	0.225328	1.5597e-10	4.664e-08	0.1104	0.0001697	0.0446311	0.306431	9.46687e-19	2.613e-16
266	DG(16:1/18:1)	Diacylglycerol	DAG	0.0697705	1.648e-06	0.00040706	0.0720247	0.000183	0.047763	0.282679	9.24414e-21	2.616e-18
267	DG(16:1/18:0)	Diacylglycerol	DAG	0.0783474	4.50824e-08	1.258e-05	0.0636407	5.04058e-06	0.00143657	0.202054	1.30673e-21	3.75e-19
268	DG(18:0/18:1)	Diacylglycerol	DAG	0.115194	2.34253e-10	6.981e-08	0.0681755	0.0001511	0.0400415	0.304367	3.58645e-27	1.09e-24
269	DG(18:0/18:2)	Diacylglycerol	DAG	0.0556751	8.78747e-08	2.425e-05	0.0937237	0.00187	0.41888	0.326437	9.22717e-23	2.694e-20
270	DG(18:0/20:4)	Diacylglycerol	DAG	0.134842	3.49418e-10	1.027e-07	0.00914665	0.0053523	1	0.229189	7.60929e-14	1.895e-11
271	DG(18:1/18:1)	Diacylglycerol	DAG	0.0849654	1.36852e-07	3.681e-05	0.0252267	0.0102071	1	0.264646	1.31142e-17	3.501e-15
272	DG(18:1/18:2)	Diacylglycerol	DAG	-0.0262839	0.0003292	0.0661692	0.0141233	0.155658	1	0.245363	4.90671e-11	1.143e-08
273	DG(18:1/18:3)	Diacylglycerol	DAG	0.0400317	0.0011747	0.218494	0.00237393	0.286203	1	0.23174	1.97656e-09	4.25e-07
274	DG(18:1/20:3)	Diacylglycerol	DAG	0.0737542	6.94308e-07	0.00017635	0.0177632	0.0029672	0.637948	0.155924	4.30632e-09	9.172e-07
275	DG(18:1/20:4)	Diacylglycerol	DAG	0.131882	5.46098e-10	1.6e-07	-0.0298492	0.0105228	1	0.278972	4.2623e-17	1.125e-14
276	DG(18:2/18:2)	Diacylglycerol	DAG	-0.0965012	0.052605	0.987334	0.0267868	0.553405	1	0.19768	3.88e-05	0.0064796
277	TG(14:0/16:0/18:2)	Triaclyglycerol	TAG	0.096592	1.11359e-06	0.00028062	0.124746	2.04108e-07	6.246e-05	0.295742	2.30308e-26	6.909e-24
278	TG(14:0/16:1/18:1)	Triaclyglycerol	TAG	-0.00356185	0.0033268	0.57221	0.139659	3.49925e-07	0.00010568	0.248172	7.00779e-20	1.962e-17
279	TG(14:0/16:1/18:2)	Triaclyglycerol	TAG	-0.0626722	0.0432053	0.987334	0.128646	2.98e-05	0.0082248	0.28923	1.0295e-18	2.831e-16
280	TG(14:0/18:0/18:1)	Triaclyglycerol	TAG	0.10398	2.25345e-07	5.949e-05	0.155459	1.75284e-08	5.486e-06	0.269772	3.81344e-27	1.155e-24
281	TG(14:0/18:2/18:2)	Triaclyglycerol	TAG	-0.13857	0.360392	0.987334	0.0686231	0.0544873	1	0.260461	4.8118e-11	1.131e-08
282	TG(14:1/16:0/18:1)	Triaclyglycerol	TAG	0.0783507	2.28e-05	0.0051072	0.0946966	6.09448e-07	0.0001804	0.267423	2.47151e-24	7.316e-22
283	TG(14:1/16:1/18:0)	Triaclyglycerol	TAG	0.0946042	7.15354e-06	0.00167393	0.0916359	7.63981e-07	0.00022461	0.279044	3.25678e-24	9.608e-22
284	TG(14:1/18:0/18:2)	Triaclyglycerol	TAG	0.0365858	0.0011694	0.218494	0.0989936	9.44e-05	0.0252992	0.219487	1.60355e-15	4.121e-13
285	TG(14:1/18:1/18:1)	Triaclyglycerol	TAG	-0.0400122	0.0096637	0.987334	0.0417487	0.0015959	0.365461	0.284791	6.32449e-18	1.708e-15
286	TG(15:0/16:0/18:1)	Triaclyglycerol	TAG	0.0631734	2.47159e-07	6.476e-05	0.121191	1.65664e-07	5.102e-05	0.267763	7.22653e-28	2.211e-25
287	TG(15:0/18:1/18:1)	Triaclyglycerol	TAG	0.0204367	0.0005497	0.107191	0.0419896	0.006039	1	0.256423	8.07479e-18	2.172e-15
288	TG(16:0/16:0/16:0)	Triaclyglycerol	TAG	0.220873	2.41959e-13	7.598e-11	0.184318	1.91262e-10	6.101e-08	0.29334	9.07154e-32	2.848e-29
289	TG(16:0/16:0/18:0)	Triaclyglycerol	TAG	0.221144	3.02329e-13	9.463e-11	0.132857	2.20338e-08	6.875e-06	0.241535	6.62584e-28	2.034e-25
290	TG(16:0/16:0/18:1)	Triaclyglycerol	TAG	0.228987	2.88693e-15	9.209e-13	0.158501	2.24263e-09	7.109e-07	0.304712	2.48839e-33	7.888e-31
291	TG(16:0/16:0/18:2)	Triaclyglycerol	TAG	0.18496	1.10808e-13	3.49e-11	0.146658	1.31518e-07	4.064e-05	0.328896	5.72222e-31	1.791e-28
292	TG(16:0/16:1/18:1)	Triaclyglycerol	TAG	0.114186	5.39227e-07	0.00013804	0.096606	3.60342e-06	0.00103778	0.292015	2.06968e-24	6.147e-22
293	TG(16:0/18:0/18:1)	Triaclyglycerol	TAG	0.263031	3.15871e-14	1.001e-11	0.135426	9.28116e-08	2.877e-05	0.280028	1.79702e-32	5.679e-30
294	TG(16:0/18:1/18:1)	Triaclyglycerol	TAG	0.179569	1.33294e-10	4.012e-08	0.0499217	0.0002074	0.053924	0.291913	5.13711e-24	1.51e-21
295	TG(16:0/18:1/18:2)	Triaclyglycerol	TAG	0.0603022	3.72184e-06	0.00090069	0.00388094	0.0218545	1	0.266109	6.49792e-16	1.683e-13
296	TG(16:0/18:2/18:2)	Triaclyglycerol	TAG	-0.0353086	0.0058739	0.969193	0.0144942	0.186498	1	0.251436	3.78611e-10	8.329e-08
297	TG(16:1/16:1/16:1)	Triaclyglycerol	TAG	-0.00111661	0.0043544	0.735894	0.0574518	5.4e-05	0.014742	0.277322	1.19609e-20	3.373e-18
298	TG(16:1/16:1/18:0)	Triaclyglycerol	TAG	0.098741	3.22442e-07	8.383e-05	0.169121	5.20169e-08	1.618e-05	0.270144	2.47675e-27	7.554e-25
299	TG(16:1/16:1/18:1)	Triaclyglycerol	TAG	0.0672172	1.49e-05	0.0034121	0.0215827	0.0001208	0.0321328	0.316009	7.87842e-23	2.308e-20
300	TG(16:1/18:1/18:1)	Triaclyglycerol	TAG	0.0238454	0.001699	0.30582	0.0230649	0.0079139	1	0.203727	1.81152e-12	4.423e-10
301	TG(16:1/18:1/18:2)	Triaclyglycerol	TAG	-0.0520122	0.0349139	0.987334	-0.018823	0.157638	1	0.255646	9.94659e-11	2.288e-08
302	TG(16:0/16:1/17:0)	Triaclyglycerol	TAG	0.16518	3.2268e-10	9.519e-08	0.0772928	3.72497e-07	0.00011138	0.300787	4.15643e-32	1.309e-29
303	TG(16:0/17:0/18:0)	Triaclyglycerol	TAG	0.116286	1.10701e-07	3.022e-05	0.100124	4.75287e-06	0.00135932	0.196162	2.29712e-21	6.547e-19
304	TG(14:0/17:0/18:1)	Triaclyglycerol	TAG	0.107511	1.46559e-07	3.928e-05	0.0886801	2.70871e-06	0.00078282	0.296162	5.2413e-29	1.625e-26
305	TG(16:0/17:0/18:1)	Triaclyglycerol	TAG	0.213112	3.1049e-12	9.594e-10	0.0832691	1.52428e-06	0.00044357	0.292421	9.33594e-34	2.978e-31
306	TG(16:1/17:0/18:1)	Triaclyglycerol	TAG	0.0773398	6.47528e-06	0.00152169	0.0078421	0.0014646	0.338323	0.265861	3.35408e-22	9.727e-20
307	TG(17:0/18:1/18:1)	Triaclyglycerol	TAG	0.0929959	4.56853e-06	0.00108274	-0.0387075	0.0120304	1	0.232824	1.26796e-16	3.322e-14
308	TG(16:0/17:0/18:2)	Triaclyglycerol	TAG	0.146803	5.4258e-09	1.536e-06	0.0213051	8.4e-05	0.022596	0.284655	1.91515e-29	5.956e-27
309	TG(18:0/18:0/18:1)	Triaclyglycerol	TAG	0.150593	1.83333e-09	5.28e-07	0.0339292	5.21349e-06	0.00148063	0.305577	1.19777e-33	3.809e-31
310	TG(18:0/18:1/18:1)	Triaclyglycerol	TAG	0.169406	1.05028e-10	3.172e-08	0.0475403	6.01e-05	0.0162871	0.311461	1.19466e-29	3.727e-27
311	TG(18:0/18:2/18:2)	Triaclyglycerol	TAG	-0.0308563	0.0159371	0.987334	0.0451282	0.173598	1	0.217319	1.79992e-08	3.744e-06
312	TG(14:0/16:0/18:1)	Triaclyglycerol	TAG	0.113554	1.63814e-07	4.374e-05	0.163402	6.8634e-09	2.169e-06	0.268168	8.90127e-26	2.661e-23
313	TG(18:1/18:1/18:1)	Triaclyglycerol	TAG	0.0604374	0.0001074	0.0226614	-0.00201597	0.0553496	1	0.253304	1.81279e-12	4.423e-10
314	TG(18:1/18:1/18:2)	Triaclyglycerol	TAG	-0.0795147	0.0770277	0.987334	-0.00064956	0.329123	1	0.176768	1.43e-05	0.0024882
315	TG(18:1/18:1/20:4)	Triaclyglycerol	TAG	0.132061	1.11879e-07	3.043e-05	-0.0721692	0.112928	1	0.237419	3.37477e-10	7.458e-08
316	TG(18:1/18:1/22:6)	Triaclyglycerol	TAG	0.127005	1.06289e-07	2.912e-05	-0.11573	0.153371	1	0.261227	9.21645e-11	2.129e-08
317	TG(18:1/18:2/18:2)	Triaclyglycerol	TAG	-0.0545064	0.183157	0.987334	0.0172138	0.67656	1	0.206518	0.0001566	0.0239598
318	TG(18:2/18:2/18:2)	Triaclyglycerol	TAG	-0.110663	0.818515	0.987334	-0.0136145	0.62754	1	0.18951	0.0150142	0.992431
319	TG(18:2/18:2/20:4)	Triaclyglycerol	TAG	-0.0536687	0.0692812	0.987334	-0.124822	0.647557	1	0.199822	0.0003082	0.0459218
